# Supplementary material for: In vitro singlet state and zero-quantum encoded magnetic resonance spectroscopy: Illustration with N-acetyl-aspartate
Source: PLoS One. 2020 Oct 1;15(10):e0239982. doi: 10.1371/journal.pone.0239982 (PMC7529218; doi:10.1371/journal.pone.0239982)
Supplement: S1 Data — (ZIP) [file pone.0239982.s002.zip]

Archive with 917 entries (791 files):
- 3_NMR600_SISTEM_I_NAA_cream/
- 3_NMR600_SISTEM_I_NAA_cream/78/
- 3_NMR600_SISTEM_I_NAA_cream/78/acqu
- 3_NMR600_SISTEM_I_NAA_cream/78/acqus
- 3_NMR600_SISTEM_I_NAA_cream/78/audita.txt
- 3_NMR600_SISTEM_I_NAA_cream/78/cpdprg2
- 3_NMR600_SISTEM_I_NAA_cream/78/fid
- 3_NMR600_SISTEM_I_NAA_cream/78/format.temp
- 3_NMR600_SISTEM_I_NAA_cream/78/pdata/
- 3_NMR600_SISTEM_I_NAA_cream/78/pdata/1/
- 3_NMR600_SISTEM_I_NAA_cream/78/pdata/1/1i
- 3_NMR600_SISTEM_I_NAA_cream/78/pdata/1/1r
- 3_NMR600_SISTEM_I_NAA_cream/78/pdata/1/auditp.txt
- 3_NMR600_SISTEM_I_NAA_cream/78/pdata/1/outd
- 3_NMR600_SISTEM_I_NAA_cream/78/pdata/1/proc
- 3_NMR600_SISTEM_I_NAA_cream/78/pdata/1/procs
- 3_NMR600_SISTEM_I_NAA_cream/78/pdata/1/thumb.png
- 3_NMR600_SISTEM_I_NAA_cream/78/pulseprogram
- 3_NMR600_SISTEM_I_NAA_cream/78/scon2
- 3_NMR600_SISTEM_I_NAA_cream/78/specpar
- 3_NMR600_SISTEM_I_NAA_cream/78/spnam1
- 3_NMR600_SISTEM_I_NAA_cream/78/uxnmr.info
- 3_NMR600_SISTEM_I_NAA_cream/78/uxnmr.par
- 3_NMR600_SISTEM_I_NAA_cream/80/
- 3_NMR600_SISTEM_I_NAA_cream/80/acqu
- 3_NMR600_SISTEM_I_NAA_cream/80/acqus
- 3_NMR600_SISTEM_I_NAA_cream/80/audita.txt
- 3_NMR600_SISTEM_I_NAA_cream/80/fid
- 3_NMR600_SISTEM_I_NAA_cream/80/format.temp
- 3_NMR600_SISTEM_I_NAA_cream/80/pdata/
- 3_NMR600_SISTEM_I_NAA_cream/80/pdata/1/
- 3_NMR600_SISTEM_I_NAA_cream/80/pdata/1/1i
- 3_NMR600_SISTEM_I_NAA_cream/80/pdata/1/1r
- 3_NMR600_SISTEM_I_NAA_cream/80/pdata/1/auditp.txt
- 3_NMR600_SISTEM_I_NAA_cream/80/pdata/1/outd
- 3_NMR600_SISTEM_I_NAA_cream/80/pdata/1/proc
- 3_NMR600_SISTEM_I_NAA_cream/80/pdata/1/procs
- 3_NMR600_SISTEM_I_NAA_cream/80/pdata/1/thumb.png
- 3_NMR600_SISTEM_I_NAA_cream/80/pulseprogram
- 3_NMR600_SISTEM_I_NAA_cream/80/scon2
- 3_NMR600_SISTEM_I_NAA_cream/80/specpar
- 3_NMR600_SISTEM_I_NAA_cream/80/uxnmr.info
- 3_NMR600_SISTEM_I_NAA_cream/80/uxnmr.par
- 4_MRI300/
- 4_MRI300/FID_NAAwater_11.IMA
- 4_MRI300/kinetics_SARKARII_NAAwater/
- 4_MRI300/kinetics_SARKARII_NAAwater/22.IMA
- 4_MRI300/kinetics_SARKARII_NAAwater/23.IMA
- 4_MRI300/kinetics_SARKARII_NAAwater/24.IMA
- 4_MRI300/kinetics_SARKARII_NAAwater/25.IMA
- 4_MRI300/kinetics_SARKARII_NAAwater/26.IMA
- 4_MRI300/kinetics_SARKARII_NAAwater/27.IMA
- 4_MRI300/kinetics_SARKARII_NAAwater/28.IMA
- 4_MRI300/kinetics_SARKARII_NAAwater/29.IMA
- 4_MRI300/kinetics_SARKARII_NAAwater/30.IMA
- 4_MRI300/kinetics_SARKARII_NAAwater/31.IMA
- 4_MRI300/kinetics_SARKARII_NAAwater/32.IMA
- 4_MRI300/kinetics_SARKARII_NAAwater/33.IMA
- 4_MRI300/kinetics_SARKARII_NAAwater/34.IMA
- 4_MRI300/kinetics_SARKARII_NAAwater/35.IMA
- 4_MRI300/kinetics_SARKARII_NAAwater/36.IMA
- 4_MRI300/kinetics_SARKARII_NAAwater/37.IMA
- 4_MRI300/kinetics_SARKARII_NAAwater/38.IMA
- 4_MRI300/kinetics_SARKARII_NAAwater/39.IMA
- 4_MRI300/kinetics_SARKARII_NAAwater/40.IMA
- 4_MRI300/kinetics_SARKARII_NAAwater/41.IMA
- 4_MRI300/kinetics_SARKARII_NAAwater/42.IMA
- 4_MRI300/kinetics_SARKARII_NAAwater/43.IMA
- 4_MRI300/kinetics_SARKARII_NAAwater/44.IMA
- 4_MRI300/kinetics_SARKARII_NAAwater/45.IMA
- 4_MRI300/kinetics_SARKARII_NAAwater/46.IMA
- 4_MRI300/kinetics_SARKARII_NAAwater/47.IMA
- 4_MRI300/kinetics_SARKARII_NAAwater/48.IMA
- 4_MRI300/kinetics_SARKARII_NAAwater/49.IMA
- 4_MRI300/kinetics_SARKARII_NAAwater/50.IMA
- 4_MRI300/kinetics_SARKARII_NAAwater/51.IMA
- 4_MRI300/kinetics_SARKARII_NAAwater/52.IMA
- 4_MRI300/kinetics_SARKARII_NAAwater/53.IMA
- 4_MRI300/kinetics_SARKARII_NAAwater/54.IMA
- 4_MRI300/kinetics_SARKARII_NAAwater/55.IMA
- 4_MRI300/kinetics_SARKARII_NAAwater/56.IMA
- 4_MRI300/kinetics_SARKARII_NAAwater/57.IMA
- 4_MRI300/kinetics_SARKARII_NAAwater/58.IMA
- 4_MRI300/kinetics_SARKARII_NAAwater/59.IMA
- 4_MRI300/kinetics_SARKARII_NAAwater/60.IMA
- 4_MRI300/kinetics_SARKARII_NAAwater/61.IMA
- 4_MRI300/kinetics_SARKARII_NAAwater/62.IMA
- 4_MRI300/kinetics_SARKARII_NAAwater/63.IMA
- 4_MRI300/kinetics_SARKARII_NAAwater/64.IMA
- 4_MRI300/kinetics_SARKARII_NAAwater/65.IMA
- 4_MRI300/kinetics_SARKARII_NAAwater/66.IMA
- 4_MRI300/kinetics_SARKARII_NAAwater/67.IMA
- 4_MRI300/kinetics_SARKARII_NAAwater/68.IMA
- 4_MRI300/kinetics_SARKARII_NAAwater/69.IMA
- 4_MRI300/kinetics_SARKARII_NAAwater/70.IMA
- 4_MRI300/kinetics_SARKARII_NAAwater/71.IMA
- 4_MRI300/kinetics_SARKARII_NAAwater/72.IMA
- 4_MRI300/kinetics_SARKARII_NAAwater/73.IMA
- 4_MRI300/kinetics_SARKARII_NAAwater/74.IMA
- 4_MRI300/kinetics_SARKARII_NAAwater/75.IMA
- 4_MRI300/kinetics_SARKARII_NAAwater/76.IMA
- 4_MRI300/kinetics_SARKARII_NAAwater/77.IMA
- 4_MRI300/kinetics_SARKARII_NAAwater/78.IMA
- 4_MRI300/kinetics_SARKARII_NAAwater/time domain.txt
- 4_MRI300/SARKARII_NAAwater_23.IMA
- 1_NMR600_pH_data/
- 1_NMR600_pH_data/F6_naa/
- 1_NMR600_pH_data/F6_naa/1/
- 1_NMR600_pH_data/F6_naa/1/acqu
- 1_NMR600_pH_data/F6_naa/1/acqus
- 1_NMR600_pH_data/F6_naa/1/audita.txt
- 1_NMR600_pH_data/F6_naa/1/fid
- 1_NMR600_pH_data/F6_naa/1/format.temp
- 1_NMR600_pH_data/F6_naa/1/fq1list
- 1_NMR600_pH_data/F6_naa/1/pdata/
- 1_NMR600_pH_data/F6_naa/1/pdata/1/
- 1_NMR600_pH_data/F6_naa/1/pdata/1/1i
- 1_NMR600_pH_data/F6_naa/1/pdata/1/1r
- 1_NMR600_pH_data/F6_naa/1/pdata/1/auditp.txt
- 1_NMR600_pH_data/F6_naa/1/pdata/1/outd
- 1_NMR600_pH_data/F6_naa/1/pdata/1/proc
- 1_NMR600_pH_data/F6_naa/1/pdata/1/procs
- 1_NMR600_pH_data/F6_naa/1/pdata/1/thumb.png
- 1_NMR600_pH_data/F6_naa/1/pdata/1/title
- 1_NMR600_pH_data/F6_naa/1/pulseprogram
- 1_NMR600_pH_data/F6_naa/1/scon2
- 1_NMR600_pH_data/F6_naa/1/specpar
- 1_NMR600_pH_data/F6_naa/1/uxnmr.info
- 1_NMR600_pH_data/F6_naa/1/uxnmr.par
- 1_NMR600_pH_data/F6_naa/2/
- 1_NMR600_pH_data/F6_naa/2/acqu
- 1_NMR600_pH_data/F6_naa/2/acqus
- 1_NMR600_pH_data/F6_naa/2/audita.txt
- 1_NMR600_pH_data/F6_naa/2/fid
- 1_NMR600_pH_data/F6_naa/2/format.temp
- 1_NMR600_pH_data/F6_naa/2/pdata/
- 1_NMR600_pH_data/F6_naa/2/pdata/1/
- 1_NMR600_pH_data/F6_naa/2/pdata/1/1i
- 1_NMR600_pH_data/F6_naa/2/pdata/1/1r
- 1_NMR600_pH_data/F6_naa/2/pdata/1/auditp.txt
- 1_NMR600_pH_data/F6_naa/2/pdata/1/outd
- 1_NMR600_pH_data/F6_naa/2/pdata/1/proc
- 1_NMR600_pH_data/F6_naa/2/pdata/1/procs
- 1_NMR600_pH_data/F6_naa/2/pdata/1/thumb.png
- 1_NMR600_pH_data/F6_naa/2/pdata/1/title
- 1_NMR600_pH_data/F6_naa/2/pulseprogram
- 1_NMR600_pH_data/F6_naa/2/scon2
- 1_NMR600_pH_data/F6_naa/2/specpar
- 1_NMR600_pH_data/F6_naa/2/uxnmr.info
- 1_NMR600_pH_data/F6_naa/2/uxnmr.par
- 1_NMR600_pH_data/F6_naa/3/
- 1_NMR600_pH_data/F6_naa/3/acqu
- 1_NMR600_pH_data/F6_naa/3/acqus
- 1_NMR600_pH_data/F6_naa/3/audita.txt
- 1_NMR600_pH_data/F6_naa/3/fid
- 1_NMR600_pH_data/F6_naa/3/format.temp
- 1_NMR600_pH_data/F6_naa/3/pdata/
- 1_NMR600_pH_data/F6_naa/3/pdata/1/
- 1_NMR600_pH_data/F6_naa/3/pdata/1/1i
- 1_NMR600_pH_data/F6_naa/3/pdata/1/1r
- 1_NMR600_pH_data/F6_naa/3/pdata/1/auditp.txt
- 1_NMR600_pH_data/F6_naa/3/pdata/1/outd
- 1_NMR600_pH_data/F6_naa/3/pdata/1/proc
- 1_NMR600_pH_data/F6_naa/3/pdata/1/procs
- 1_NMR600_pH_data/F6_naa/3/pdata/1/thumb.png
- 1_NMR600_pH_data/F6_naa/3/pdata/1/title
- 1_NMR600_pH_data/F6_naa/3/pulseprogram
- 1_NMR600_pH_data/F6_naa/3/scon2
- 1_NMR600_pH_data/F6_naa/3/specpar
- 1_NMR600_pH_data/F6_naa/3/uxnmr.info
- 1_NMR600_pH_data/F6_naa/3/uxnmr.par
- 1_NMR600_pH_data/F6_naa/4/
- 1_NMR600_pH_data/F6_naa/4/acqu
- 1_NMR600_pH_data/F6_naa/4/acqus
- 1_NMR600_pH_data/F6_naa/4/audita.txt
- 1_NMR600_pH_data/F6_naa/4/fid
- 1_NMR600_pH_data/F6_naa/4/format.temp
- 1_NMR600_pH_data/F6_naa/4/pdata/
- 1_NMR600_pH_data/F6_naa/4/pdata/1/
- 1_NMR600_pH_data/F6_naa/4/pdata/1/1i
- 1_NMR600_pH_data/F6_naa/4/pdata/1/1r
- 1_NMR600_pH_data/F6_naa/4/pdata/1/auditp.txt
- 1_NMR600_pH_data/F6_naa/4/pdata/1/outd
- 1_NMR600_pH_data/F6_naa/4/pdata/1/proc
- 1_NMR600_pH_data/F6_naa/4/pdata/1/procs
- 1_NMR600_pH_data/F6_naa/4/pdata/1/thumb.png
- 1_NMR600_pH_data/F6_naa/4/pdata/1/title
- 1_NMR600_pH_data/F6_naa/4/pulseprogram
- 1_NMR600_pH_data/F6_naa/4/scon2
- 1_NMR600_pH_data/F6_naa/4/specpar
- 1_NMR600_pH_data/F6_naa/4/uxnmr.info
- 1_NMR600_pH_data/F6_naa/4/uxnmr.par
- 1_NMR600_pH_data/F6_naa/5/
- 1_NMR600_pH_data/F6_naa/5/acqu
- 1_NMR600_pH_data/F6_naa/5/acqus
- 1_NMR600_pH_data/F6_naa/5/audita.txt
- 1_NMR600_pH_data/F6_naa/5/fid
- 1_NMR600_pH_data/F6_naa/5/format.temp
- 1_NMR600_pH_data/F6_naa/5/pdata/
- 1_NMR600_pH_data/F6_naa/5/pdata/1/
- 1_NMR600_pH_data/F6_naa/5/pdata/1/1i
- 1_NMR600_pH_data/F6_naa/5/pdata/1/1r
- 1_NMR600_pH_data/F6_naa/5/pdata/1/auditp.txt
- 1_NMR600_pH_data/F6_naa/5/pdata/1/outd
- 1_NMR600_pH_data/F6_naa/5/pdata/1/proc
- 1_NMR600_pH_data/F6_naa/5/pdata/1/procs
- 1_NMR600_pH_data/F6_naa/5/pdata/1/thumb.png
- 1_NMR600_pH_data/F6_naa/5/pdata/1/title
- 1_NMR600_pH_data/F6_naa/5/pulseprogram
- 1_NMR600_pH_data/F6_naa/5/scon2
- 1_NMR600_pH_data/F6_naa/5/specpar
- 1_NMR600_pH_data/F6_naa/5/uxnmr.info
- 1_NMR600_pH_data/F6_naa/5/uxnmr.par
- 1_NMR600_pH_data/F6_naa/6/
- 1_NMR600_pH_data/F6_naa/6/acqu
- 1_NMR600_pH_data/F6_naa/6/acqus
- 1_NMR600_pH_data/F6_naa/6/audita.txt
- 1_NMR600_pH_data/F6_naa/6/fid
- 1_NMR600_pH_data/F6_naa/6/format.temp
- 1_NMR600_pH_data/F6_naa/6/pdata/
- 1_NMR600_pH_data/F6_naa/6/pdata/1/
- 1_NMR600_pH_data/F6_naa/6/pdata/1/1i
- 1_NMR600_pH_data/F6_naa/6/pdata/1/1r
- 1_NMR600_pH_data/F6_naa/6/pdata/1/auditp.txt
- 1_NMR600_pH_data/F6_naa/6/pdata/1/outd
- 1_NMR600_pH_data/F6_naa/6/pdata/1/proc
- 1_NMR600_pH_data/F6_naa/6/pdata/1/procs
- 1_NMR600_pH_data/F6_naa/6/pdata/1/thumb.png
- 1_NMR600_pH_data/F6_naa/6/pdata/1/title
- 1_NMR600_pH_data/F6_naa/6/pulseprogram
- 1_NMR600_pH_data/F6_naa/6/scon2
- 1_NMR600_pH_data/F6_naa/6/specpar
- 1_NMR600_pH_data/F6_naa/6/uxnmr.info
- 1_NMR600_pH_data/F6_naa/6/uxnmr.par
- 1_NMR600_pH_data/F6_naa/7/
- 1_NMR600_pH_data/F6_naa/7/acqu
- 1_NMR600_pH_data/F6_naa/7/acqus
- 1_NMR600_pH_data/F6_naa/7/audita.txt
- 1_NMR600_pH_data/F6_naa/7/fid
- 1_NMR600_pH_data/F6_naa/7/format.temp
- 1_NMR600_pH_data/F6_naa/7/pdata/
- 1_NMR600_pH_data/F6_naa/7/pdata/1/
- 1_NMR600_pH_data/F6_naa/7/pdata/1/1i
- 1_NMR600_pH_data/F6_naa/7/pdata/1/1r
- 1_NMR600_pH_data/F6_naa/7/pdata/1/assocs
- 1_NMR600_pH_data/F6_naa/7/pdata/1/auditp.txt
- 1_NMR600_pH_data/F6_naa/7/pdata/1/outd
- 1_NMR600_pH_data/F6_naa/7/pdata/1/proc
- 1_NMR600_pH_data/F6_naa/7/pdata/1/procs
- 1_NMR600_pH_data/F6_naa/7/pdata/1/thumb.png
- 1_NMR600_pH_data/F6_naa/7/pdata/1/title
- 1_NMR600_pH_data/F6_naa/7/pulseprogram
- 1_NMR600_pH_data/F6_naa/7/scon2
- 1_NMR600_pH_data/F6_naa/7/specpar
- 1_NMR600_pH_data/F6_naa/7/uxnmr.info
- 1_NMR600_pH_data/F6_naa/7/uxnmr.par
- 1_NMR600_pH_data/F6_naa/8/
- 1_NMR600_pH_data/F6_naa/8/acqu
- 1_NMR600_pH_data/F6_naa/8/acqus
- 1_NMR600_pH_data/F6_naa/8/audita.txt
- 1_NMR600_pH_data/F6_naa/8/fid
- 1_NMR600_pH_data/F6_naa/8/format.temp
- 1_NMR600_pH_data/F6_naa/8/pdata/
- 1_NMR600_pH_data/F6_naa/8/pdata/1/
- 1_NMR600_pH_data/F6_naa/8/pdata/1/1i
- 1_NMR600_pH_data/F6_naa/8/pdata/1/1r
- 1_NMR600_pH_data/F6_naa/8/pdata/1/auditp.txt
- 1_NMR600_pH_data/F6_naa/8/pdata/1/outd
- 1_NMR600_pH_data/F6_naa/8/pdata/1/proc
- 1_NMR600_pH_data/F6_naa/8/pdata/1/procs
- 1_NMR600_pH_data/F6_naa/8/pdata/1/thumb.png
- 1_NMR600_pH_data/F6_naa/8/pdata/1/title
- 1_NMR600_pH_data/F6_naa/8/pulseprogram
- 1_NMR600_pH_data/F6_naa/8/scon2
- 1_NMR600_pH_data/F6_naa/8/specpar
- 1_NMR600_pH_data/F6_naa/8/uxnmr.info
- 1_NMR600_pH_data/F6_naa/8/uxnmr.par
- 1_NMR600_pH_data/FS2_lactate/
- 1_NMR600_pH_data/FS2_lactate/1/
- 1_NMR600_pH_data/FS2_lactate/1/acqu
- 1_NMR600_pH_data/FS2_lactate/1/acqus
- 1_NMR600_pH_data/FS2_lactate/1/audita.txt
- 1_NMR600_pH_data/FS2_lactate/1/fid
- 1_NMR600_pH_data/FS2_lactate/1/format.temp
- 1_NMR600_pH_data/FS2_lactate/1/fq1list
- 1_NMR600_pH_data/FS2_lactate/1/pdata/
- 1_NMR600_pH_data/FS2_lactate/1/pdata/1/
- 1_NMR600_pH_data/FS2_lactate/1/pdata/1/1i
- 1_NMR600_pH_data/FS2_lactate/1/pdata/1/1r
- 1_NMR600_pH_data/FS2_lactate/1/pdata/1/auditp.txt
- 1_NMR600_pH_data/FS2_lactate/1/pdata/1/outd
- 1_NMR600_pH_data/FS2_lactate/1/pdata/1/proc
- 1_NMR600_pH_data/FS2_lactate/1/pdata/1/procs
- 1_NMR600_pH_data/FS2_lactate/1/pdata/1/thumb.png
- 1_NMR600_pH_data/FS2_lactate/1/pdata/1/title
- 1_NMR600_pH_data/FS2_lactate/1/pulseprogram
- 1_NMR600_pH_data/FS2_lactate/1/scon2
- 1_NMR600_pH_data/FS2_lactate/1/specpar
- 1_NMR600_pH_data/FS2_lactate/1/uxnmr.info
- 1_NMR600_pH_data/FS2_lactate/1/uxnmr.par
[truncated: 617 more entries]
