# Supplementary material for: In vitro singlet state and zero-quantum encoded magnetic resonance spectroscopy: Illustration with N-acetyl-aspartate
Source: PLoS One. 2020 Oct 1;15(10):e0239982. doi: 10.1371/journal.pone.0239982 (PMC7529218; doi:10.1371/journal.pone.0239982)
Supplement: S1 Data — (ZIP) [file pone.0239982.s002.zip › 3_NMR600_SISTEM_I_NAA_cream/78/pdata/1/auditp.txt]

##TITLE= Audit trail, TopSpin 4.0.6
##JCAMPDX= 5.01
##ORIGIN= Bruker BioSpin GmbH
##OWNER= User
$$ C:/Bruker/TopSpin4.0.6/data/data/NMR600Frank/20180723_PravdivtsevA_NAA/78/pdata/1/auditp.txt
##AUDIT TRAIL=  $$ (NUMBER, WHEN, WHO, WHERE, PROCESS, VERSION, WHAT)
(   1,<2018-07-24 10:35:20.820 +0200>,<nmrsu>,<av600>,<go>,<TOPSPIN 3.2>,
      <created by zg
	started at 2018-07-24 10:34:40.371 +0200,
	POWCHK enabled, PULCHK disabled,
       configuration hash MD5:
       89 0E B6 82 F3 AA C6 57 B1 E1 26 7C 99 B7 D6 7D
       data hash MD5: 9002
       84 5E 21 93 26 6F 62 93 41 C1 F8 E1 C3 84 4C 57>)
(   2,<2019-12-06 12:58:12.408 +0100>,<User>,<DESKTOP-MI2EQF2>,<proc1d>,<TopSpin 4.0.6>,
      <Start of raw data processing
       efp LB = 5 FT_mod = 6 PKNL = 1 PHC0 = 134.428 PHC1 = 50 SI = 256K 
       data hash MD5: 256K
       C9 62 B5 66 AA 87 AA 52 46 EC F4 3C 32 79 21 2E>)
(   3,<2019-12-06 12:58:29.975 +0100>,<User>,<DESKTOP-MI2EQF2>,<proc1d>,<TopSpin 4.0.6>,
      <pk fgphup PHC0 = 114.6134 PHC1 = 44.7 
       data hash MD5: 256K
       71 19 DC E6 7D 09 1F 7A DD 2F EF BF F2 8F 04 CC>)
(   4,<2020-05-14 14:13:58.567 +0200>,<User>,<DESKTOP-MI2EQF2>,<audit>,<TopSpin 4.0.6>,
      <user comment:
       TITLE=TITLE_END
       data hash MD5: 256K
       71 19 DC E6 7D 09 1F 7A DD 2F EF BF F2 8F 04 CC>)
##END=

$$ hash MD5
$$ 9C 8E CB D9 F4 E7 FC 43 81 18 8B E4 9A 42 01 75
