# Supplementary material for: In vitro singlet state and zero-quantum encoded magnetic resonance spectroscopy: Illustration with N-acetyl-aspartate
Source: PLoS One. 2020 Oct 1;15(10):e0239982. doi: 10.1371/journal.pone.0239982 (PMC7529218; doi:10.1371/journal.pone.0239982)
Supplement: S1 Data — (ZIP) [file pone.0239982.s002.zip › 3_NMR600_SISTEM_I_NAA_cream/78/pulseprogram]

# 1 "C:/Bruker/TopSpin3.2pl7/exp/stan/nmr/lists/pp/user/AP_Sarkar4_AE"


# 1 "C:/Bruker/TopSpin3.2pl7/exp/stan/nmr/lists/pp/Avance.incl" 1
;Avance2.incl
;   for TCU3
;
;avance-version (13/06/17)
;
;$CLASS=HighRes Incl
;$COMMENT=
# 145 "C:/Bruker/TopSpin3.2pl7/exp/stan/nmr/lists/pp/Avance.incl"
;$Id: Avance2.incl,v 1.23.8.3 2013/08/30 09:44:49 ber Exp $
# 3 "C:/Bruker/TopSpin3.2pl7/exp/stan/nmr/lists/pp/user/AP_Sarkar4_AE" 2

# 1 "C:/Bruker/TopSpin3.2pl7/exp/stan/nmr/lists/pp/Grad.incl" 1
;Grad2.incl  -  include file for Gradient Spectroscopy
;   for TCU3
;
;avance-version (07/01/17)
;
;$CLASS=HighRes Incl
;$COMMENT=

# 27 "C:/Bruker/TopSpin3.2pl7/exp/stan/nmr/lists/pp/Grad.incl"
define list<gradient> EA=<EA>


# 31 "C:/Bruker/TopSpin3.2pl7/exp/stan/nmr/lists/pp/Grad.incl"
;$Id: Grad2.incl,v 1.13.8.1 2012/01/31 17:56:17 ber Exp $
# 4 "C:/Bruker/TopSpin3.2pl7/exp/stan/nmr/lists/pp/user/AP_Sarkar4_AE" 2


;"acqt0=-p1*2/3.1416"
"acqt0=0"
"p2=p1*2"
"p4=p1/2"
# 1 "mc_line 11 file C:/Bruker/TopSpin3.2pl7/exp/stan/nmr/lists/pp/user/AP_Sarkar4_AE exp. def. part of mc cmd. before ze"
define delay MCWRK
define delay MCREST
"MCREST = 30m - 30m"
"MCWRK = 0.333333*30m"

    dccorr
# 11 "C:/Bruker/TopSpin3.2pl7/exp/stan/nmr/lists/pp/user/AP_Sarkar4_AE"
# 11 "C:/Bruker/TopSpin3.2pl7/exp/stan/nmr/lists/pp/user/AP_Sarkar4_AE"
1 ze		
# 1 "mc_line 11 file C:/Bruker/TopSpin3.2pl7/exp/stan/nmr/lists/pp/user/AP_Sarkar4_AE exp. def. of mc cmd. after ze"
# 12 "C:/Bruker/TopSpin3.2pl7/exp/stan/nmr/lists/pp/user/AP_Sarkar4_AE"
	10u pl1:f1
	10u pl2:f2
# 1 "mc_line 14 file C:/Bruker/TopSpin3.2pl7/exp/stan/nmr/lists/pp/user/AP_Sarkar4_AE exp. start label for mc cmd."
2 MCWRK  * 2
LBLF0, MCWRK
  MCREST
# 15 "C:/Bruker/TopSpin3.2pl7/exp/stan/nmr/lists/pp/user/AP_Sarkar4_AE"
  d1  

	p1 ph1
    d20
  p2 ph2
    d20
  p4 ph4

	10u gron2
    (p21:sp1 ph0):f1
  10u groff
  p20:gp3
  	10u
	;(p10 ph0):f2 ;decioupling
	10u cpd2:f2
  	d21
  10u do:f2
	
  p20:gp4
    10u
# 36 "C:/Bruker/TopSpin3.2pl7/exp/stan/nmr/lists/pp/user/AP_Sarkar4_AE"
  10u gron2
    (p21:sp1 ph0):f1
  10u groff	

	p4 ph5
		d20
  p2 ph6
		d20
	

  go=2 ph31
# 1 "mc_line 47 file C:/Bruker/TopSpin3.2pl7/exp/stan/nmr/lists/pp/user/AP_Sarkar4_AE exp. mc cmd. in line"
  MCWRK wr #0
  MCWRK zd
  lo to LBLF0 times td0

  MCWRK
# 48 "C:/Bruker/TopSpin3.2pl7/exp/stan/nmr/lists/pp/user/AP_Sarkar4_AE"
exit
# 52 "C:/Bruker/TopSpin3.2pl7/exp/stan/nmr/lists/pp/user/AP_Sarkar4_AE"
ph0=0
ph1= 0 2
ph2= 0 0 2 2
ph4= 1 1 1 1 3 3 3 3
ph31=0 2 0 2 2 0 2 0
ph5= 1 1 1 1 1 1 1 1
ph6= 3

;pl1 : f1 channel - power level for pulse (default)
;p1 : f1 channel -  high power pulse
;d1 : relaxation delay; 1-5 * T1
;ns: 1 * n, total number of scans: NS * TD0
;d2 : duration of gradient ~1-10ms >d20
;p20 : duration of gradient ~1-10ms >d20
;gpz1: 5%
;gpz2: -gpz1
;gpz3: <10kHz

# 71 "C:/Bruker/TopSpin3.2pl7/exp/stan/nmr/lists/pp/user/AP_Sarkar4_AE"
;$Id: zg,v 1.11 2012/01/31 17:49:31 ber Exp $
