# Supplementary material for: In vitro singlet state and zero-quantum encoded magnetic resonance spectroscopy: Illustration with N-acetyl-aspartate
Source: PLoS One. 2020 Oct 1;15(10):e0239982. doi: 10.1371/journal.pone.0239982 (PMC7529218; doi:10.1371/journal.pone.0239982)
Supplement: S1 Data — (ZIP) [file pone.0239982.s002.zip › 3_NMR600_SISTEM_I_NAA_cream/78/spnam1]

##TITLE= Chirp10kHz40m20s447Hz10000HL
##JCAMP-DX= 5.00 Bruker JCAMP library
##DATA TYPE= Shape Data
##ORIGIN= Bruker BioSpin GmbH
##OWNER= <nmrsu>
##DATE= 2015/05/03
##TIME= 14:56:34
##$SHAPE_PARAMETERS= Type: SmoothedChirp ; Total Sweep-Width [Hz] 10000.0 ; Length of Pulse [usec] 40000.0 ; % to be smoothed 20.0 ; 1=High to low field, -1=Low to high field 1.0 ; smoothing 0.0
##MINX= 0.000000E00
##MAXX= 1.000000E02
##MINY= 3.582000E-02
##MAXY= 3.599998E02
##$SHAPE_EXMODE= Adiabatic
##$SHAPE_TOTROT= 1.800000E02
##$SHAPE_TYPE= Inversion
##$SHAPE_USER_DEF= 
##$SHAPE_REPHFAC= 
##$SHAPE_BWFAC= 3.429700E02
##$SHAPE_BWFAC50= 
##$SHAPE_INTEGFAC= 2.802496E-02
##$SHAPE_MODE= 0
##NPOINTS= 10000
##XYPOINTS= (XY..XY)
0.000000E00, 3.599820E00
7.857910E-02, 1.079838E01
1.571581E-01, 1.799550E01
2.357371E-01, 2.519118E01
3.143159E-01, 3.238542E01
3.928945E-01, 3.957822E01
4.714729E-01, 4.676958E01
5.500510E-01, 5.395950E01
6.286287E-01, 6.114798E01
7.072061E-01, 6.833502E01
7.857830E-01, 7.552062E01
8.643594E-01, 8.270478E01
9.429353E-01, 8.988750E01
1.021511E00, 9.706878E01
1.100085E00, 1.042486E02
1.178659E00, 1.114270E02
1.257233E00, 1.186040E02
1.335805E00, 1.257795E02
1.414377E00, 1.329536E02
1.492948E00, 1.401262E02
1.571517E00, 1.472974E02
1.650086E00, 1.544672E02
1.728654E00, 1.616355E02
1.807221E00, 1.688024E02
1.885787E00, 1.759678E02
1.964351E00, 1.831318E02
2.042915E00, 1.902944E02
2.121477E00, 1.974555E02
2.200037E00, 2.046152E02
2.278597E00, 2.117734E02
2.357155E00, 2.189302E02
2.435711E00, 2.260856E02
2.514266E00, 2.332395E02
2.592820E00, 2.403920E02
2.671372E00, 2.475430E02
2.749922E00, 2.546926E02
2.828471E00, 2.618408E02
2.907017E00, 2.689875E02
2.985562E00, 2.761328E02
3.064105E00, 2.832766E02
3.142647E00, 2.904190E02
3.221186E00, 2.975600E02
3.299723E00, 3.046995E02
3.378259E00, 3.118376E02
3.456792E00, 3.189742E02
3.535323E00, 3.261094E02
3.613852E00, 3.332432E02
3.692378E00, 3.403755E02
3.770903E00, 3.475064E02
3.849425E00, 3.546358E02
3.927945E00, 1.763820E00
4.006462E00, 8.890380E00
4.084977E00, 1.601550E01
4.163489E00, 2.313918E01
4.241998E00, 3.026142E01
4.320506E00, 3.738222E01
4.399010E00, 4.450158E01
4.477512E00, 5.161950E01
4.556010E00, 5.873598E01
4.634507E00, 6.585102E01
4.713000E00, 7.296462E01
4.791490E00, 8.007678E01
4.869978E00, 8.718750E01
4.948462E00, 9.429678E01
5.026943E00, 1.014046E02
5.105421E00, 1.085110E02
5.183896E00, 1.156160E02
5.262368E00, 1.227195E02
5.340837E00, 1.298216E02
5.419302E00, 1.369222E02
5.497764E00, 1.440214E02
5.576223E00, 1.511192E02
5.654678E00, 1.582155E02
5.733129E00, 1.653104E02
5.811577E00, 1.724038E02
5.890022E00, 1.794958E02
5.968463E00, 1.865864E02
6.046900E00, 1.936755E02
6.125333E00, 2.007632E02
6.203763E00, 2.078494E02
6.282189E00, 2.149342E02
6.360611E00, 2.220176E02
6.439029E00, 2.290995E02
6.517443E00, 2.361800E02
6.595853E00, 2.432590E02
6.674259E00, 2.503366E02
6.752661E00, 2.574128E02
6.831058E00, 2.644875E02
6.909452E00, 2.715608E02
6.987841E00, 2.786326E02
7.066226E00, 2.857030E02
7.144606E00, 2.927720E02
7.222982E00, 2.998395E02
7.301354E00, 3.069056E02
7.379721E00, 3.139702E02
7.458084E00, 3.210334E02
7.536442E00, 3.280952E02
7.614795E00, 3.351555E02
7.693144E00, 3.422144E02
7.771487E00, 3.492718E02
7.849826E00, 3.563278E02
7.928161E00, 3.382380E00
8.006490E00, 1.043550E01
8.084814E00, 1.748718E01
8.163134E00, 2.453742E01
8.241448E00, 3.158622E01
8.319757E00, 3.863358E01
8.398061E00, 4.567950E01
8.476360E00, 5.272398E01
8.554654E00, 5.976702E01
8.632942E00, 6.680862E01
8.711225E00, 7.384878E01
8.789503E00, 8.088750E01
8.867775E00, 8.792478E01
8.946042E00, 9.496062E01
9.024303E00, 1.019950E02
9.102559E00, 1.090280E02
9.180809E00, 1.160595E02
9.259054E00, 1.230896E02
9.337292E00, 1.301182E02
9.415525E00, 1.371454E02
9.493752E00, 1.441712E02
9.571973E00, 1.511955E02
9.650189E00, 1.582184E02
9.728398E00, 1.652398E02
9.806602E00, 1.722598E02
9.884799E00, 1.792784E02
9.962990E00, 1.862955E02
1.004118E01, 1.933112E02
1.011935E01, 2.003254E02
1.019753E01, 2.073382E02
1.027569E01, 2.143496E02
1.035385E01, 2.213595E02
1.043201E01, 2.283680E02
1.051015E01, 2.353750E02
1.058829E01, 2.423806E02
1.066643E01, 2.493848E02
1.074456E01, 2.563875E02
1.082268E01, 2.633888E02
1.090079E01, 2.703886E02
1.097890E01, 2.773870E02
1.105700E01, 2.843840E02
1.113509E01, 2.913795E02
1.121318E01, 2.983736E02
1.129126E01, 3.053662E02
1.136933E01, 3.123574E02
1.144740E01, 3.193472E02
1.152546E01, 3.263355E02
1.160351E01, 3.333224E02
1.168155E01, 3.403078E02
1.175959E01, 3.472918E02
1.183762E01, 3.542744E02
1.191565E01, 1.255500E00
1.199366E01, 8.235180E00
1.207167E01, 1.521342E01
1.214967E01, 2.219022E01
1.222766E01, 2.916558E01
1.230565E01, 3.613950E01
1.238363E01, 4.311198E01
1.246160E01, 5.008302E01
1.253956E01, 5.705262E01
1.261752E01, 6.402078E01
1.269546E01, 7.098750E01
1.277340E01, 7.795278E01
1.285133E01, 8.491662E01
1.292926E01, 9.187902E01
1.300717E01, 9.883998E01
1.308508E01, 1.057995E02
1.316298E01, 1.127576E02
1.324087E01, 1.197142E02
1.331875E01, 1.266694E02
1.339663E01, 1.336232E02
1.347450E01, 1.405755E02
1.355235E01, 1.475264E02
1.363020E01, 1.544758E02
1.370804E01, 1.614238E02
1.378588E01, 1.683704E02
1.386370E01, 1.753155E02
1.394152E01, 1.822592E02
1.401933E01, 1.892014E02
1.409712E01, 1.961422E02
1.417491E01, 2.030816E02
1.425270E01, 2.100195E02
1.433047E01, 2.169560E02
1.440823E01, 2.238910E02
1.448599E01, 2.308246E02
1.456373E01, 2.377568E02
1.464147E01, 2.446875E02
1.471920E01, 2.516168E02
1.479692E01, 2.585446E02
1.487463E01, 2.654710E02
1.495233E01, 2.723960E02
1.503002E01, 2.793195E02
1.510770E01, 2.862416E02
1.518537E01, 2.931622E02
1.526303E01, 3.000814E02
1.534069E01, 3.069992E02
1.541833E01, 3.139155E02
1.549597E01, 3.208304E02
1.557359E01, 3.277438E02
1.565121E01, 3.346558E02
1.572881E01, 3.415664E02
1.580641E01, 3.484755E02
1.588400E01, 3.553832E02
1.596157E01, 2.289420E00
1.603914E01, 9.194220E00
1.611670E01, 1.609758E01
1.619424E01, 2.299950E01
1.627178E01, 2.989998E01
1.634931E01, 3.679902E01
1.642682E01, 4.369662E01
1.650433E01, 5.059278E01
1.658183E01, 5.748750E01
1.665931E01, 6.438078E01
1.673679E01, 7.127262E01
1.681425E01, 7.816302E01
1.689171E01, 8.505198E01
1.696915E01, 9.193950E01
1.704659E01, 9.882558E01
1.712401E01, 1.057102E02
1.720142E01, 1.125934E02
1.727883E01, 1.194752E02
1.735622E01, 1.263555E02
1.743360E01, 1.332344E02
1.751097E01, 1.401118E02
1.758833E01, 1.469878E02
1.766568E01, 1.538624E02
1.774302E01, 1.607355E02
1.782034E01, 1.676072E02
1.789766E01, 1.744774E02
1.797496E01, 1.813462E02
1.805226E01, 1.882136E02
1.812954E01, 1.950795E02
1.820681E01, 2.019440E02
1.828407E01, 2.088070E02
1.836132E01, 2.156686E02
1.843856E01, 2.225288E02
1.851578E01, 2.293875E02
1.859300E01, 2.362448E02
1.867020E01, 2.431006E02
1.874739E01, 2.499550E02
1.882457E01, 2.568080E02
1.890174E01, 2.636595E02
1.897890E01, 2.705096E02
1.905604E01, 2.773582E02
1.913318E01, 2.842054E02
1.921030E01, 2.910512E02
1.928741E01, 2.978955E02
1.936451E01, 3.047384E02
1.944159E01, 3.115798E02
1.951867E01, 3.184198E02
1.959573E01, 3.252584E02
1.967278E01, 3.320955E02
1.974981E01, 3.389312E02
1.982684E01, 3.457654E02
1.990385E01, 3.525982E02
1.998085E01, 3.594296E02
2.005784E01, 6.259500E00
2.013482E01, 1.308798E01
2.021178E01, 1.991502E01
2.028873E01, 2.674062E01
2.036567E01, 3.356478E01
2.044260E01, 4.038750E01
2.051951E01, 4.720878E01
2.059641E01, 5.402862E01
2.067330E01, 6.084702E01
2.075017E01, 6.766398E01
2.082704E01, 7.447950E01
2.090389E01, 8.129358E01
2.098072E01, 8.810622E01
2.105755E01, 9.491742E01
2.113436E01, 1.017272E02
2.121115E01, 1.085355E02
2.128794E01, 1.153424E02
2.136471E01, 1.221478E02
2.144147E01, 1.289518E02
2.151821E01, 1.357544E02
2.159495E01, 1.425555E02
2.167166E01, 1.493552E02
2.174837E01, 1.561534E02
2.182506E01, 1.629502E02
2.190174E01, 1.697456E02
2.197840E01, 1.765395E02
2.205505E01, 1.833320E02
2.213169E01, 1.901230E02
2.220831E01, 1.969126E02
2.228492E01, 2.037008E02
2.236152E01, 2.104875E02
2.243810E01, 2.172728E02
2.251467E01, 2.240566E02
2.259123E01, 2.308390E02
2.266777E01, 2.376200E02
2.274429E01, 2.443995E02
2.282081E01, 2.511776E02
2.289730E01, 2.579542E02
2.297379E01, 2.647294E02
2.305026E01, 2.715032E02
2.312672E01, 2.782755E02
2.320316E01, 2.850464E02
2.327958E01, 2.918158E02
2.335600E01, 2.985838E02
2.343240E01, 3.053504E02
2.350878E01, 3.121155E02
2.358515E01, 3.188792E02
2.366150E01, 3.256414E02
2.373785E01, 3.324022E02
2.381417E01, 3.391616E02
2.389048E01, 3.459195E02
2.396678E01, 3.526760E02
2.404306E01, 3.594310E02
2.411933E01, 6.184620E00
2.419558E01, 1.293678E01
2.427182E01, 1.968750E01
2.434804E01, 2.643678E01
2.442424E01, 3.318462E01
2.450044E01, 3.993102E01
2.457661E01, 4.667598E01
2.465277E01, 5.341950E01
2.472892E01, 6.016158E01
2.480505E01, 6.690222E01
2.488117E01, 7.364142E01
2.495727E01, 8.037918E01
2.503335E01, 8.711550E01
2.510942E01, 9.385038E01
2.518547E01, 1.005838E02
2.526151E01, 1.073158E02
2.533754E01, 1.140464E02
2.541354E01, 1.207755E02
2.548953E01, 1.275032E02
2.556551E01, 1.342294E02
2.564147E01, 1.409542E02
2.571741E01, 1.476776E02
2.579334E01, 1.543995E02
2.586925E01, 1.611200E02
2.594515E01, 1.678390E02
2.602103E01, 1.745566E02
2.609689E01, 1.812728E02
2.617274E01, 1.879875E02
2.624857E01, 1.947008E02
2.632439E01, 2.014126E02
2.640019E01, 2.081230E02
2.647597E01, 2.148320E02
2.655174E01, 2.215395E02
2.662749E01, 2.282456E02
2.670322E01, 2.349502E02
2.677894E01, 2.416534E02
2.685464E01, 2.483552E02
2.693033E01, 2.550555E02
2.700599E01, 2.617544E02
2.708165E01, 2.684518E02
2.715728E01, 2.751478E02
2.723290E01, 2.818424E02
2.730850E01, 2.885355E02
2.738408E01, 2.952272E02
2.745965E01, 3.019174E02
2.753520E01, 3.086062E02
2.761073E01, 3.152936E02
2.768625E01, 3.219795E02
2.776175E01, 3.286640E02
2.783723E01, 3.353470E02
2.791269E01, 3.420286E02
2.798814E01, 3.487088E02
2.806357E01, 3.553875E02
2.813898E01, 2.064780E00
2.821438E01, 8.740620E00
2.828976E01, 1.541502E01
2.836512E01, 2.208798E01
2.844046E01, 2.875950E01
2.851578E01, 3.542958E01
2.859109E01, 4.209822E01
2.866638E01, 4.876542E01
2.874165E01, 5.543118E01
2.881691E01, 6.209550E01
2.889215E01, 6.875838E01
2.896737E01, 7.541982E01
2.904257E01, 8.207982E01
2.911775E01, 8.873838E01
2.919291E01, 9.539550E01
2.926806E01, 1.020512E02
2.934319E01, 1.087054E02
2.941830E01, 1.153582E02
2.949340E01, 1.220096E02
2.956847E01, 1.286595E02
2.964353E01, 1.353080E02
2.971856E01, 1.419550E02
2.979358E01, 1.486006E02
2.986859E01, 1.552448E02
2.994357E01, 1.618875E02
3.001853E01, 1.685288E02
3.009348E01, 1.751686E02
3.016841E01, 1.818070E02
3.024331E01, 1.884440E02
3.031820E01, 1.950795E02
3.039308E01, 2.017136E02
3.046793E01, 2.083462E02
3.054276E01, 2.149774E02
3.061758E01, 2.216072E02
3.069237E01, 2.282355E02
3.076715E01, 2.348624E02
3.084191E01, 2.414878E02
3.091665E01, 2.481118E02
3.099137E01, 2.547344E02
3.106607E01, 2.613555E02
3.114075E01, 2.679752E02
3.121541E01, 2.745934E02
3.129005E01, 2.812102E02
3.136468E01, 2.878256E02
3.143928E01, 2.944395E02
3.151387E01, 3.010520E02
3.158843E01, 3.076630E02
3.166298E01, 3.142726E02
3.173750E01, 3.208808E02
3.181201E01, 3.274875E02
3.188650E01, 3.340928E02
3.196096E01, 3.406966E02
3.203541E01, 3.472990E02
3.210984E01, 3.539000E02
3.218425E01, 4.995000E-01
3.225864E01, 7.097580E00
3.233300E01, 1.369422E01
3.240735E01, 2.028942E01
3.248168E01, 2.688318E01
3.255599E01, 3.347550E01
3.263028E01, 4.006638E01
3.270455E01, 4.665582E01
3.277879E01, 5.324382E01
3.285302E01, 5.983038E01
3.292723E01, 6.641550E01
3.300142E01, 7.299918E01
3.307558E01, 7.958142E01
3.314973E01, 8.616222E01
3.322385E01, 9.274158E01
3.329796E01, 9.931950E01
3.337204E01, 1.058960E02
3.344611E01, 1.124710E02
3.352015E01, 1.190446E02
3.359417E01, 1.256168E02
3.366818E01, 1.321875E02
3.374216E01, 1.387568E02
3.381612E01, 1.453246E02
3.389006E01, 1.518910E02
3.396398E01, 1.584560E02
3.403787E01, 1.650195E02
3.411175E01, 1.715816E02
3.418560E01, 1.781422E02
3.425944E01, 1.847014E02
3.433325E01, 1.912592E02
3.440704E01, 1.978155E02
3.448082E01, 2.043704E02
3.455456E01, 2.109238E02
3.462829E01, 2.174758E02
3.470200E01, 2.240264E02
3.477568E01, 2.305755E02
3.484935E01, 2.371232E02
3.492299E01, 2.436694E02
3.499661E01, 2.502142E02
3.507021E01, 2.567576E02
3.514379E01, 2.632995E02
3.521734E01, 2.698400E02
3.529088E01, 2.763790E02
3.536439E01, 2.829166E02
3.543788E01, 2.894528E02
3.551135E01, 2.959875E02
3.558480E01, 3.025208E02
3.565822E01, 3.090526E02
3.573162E01, 3.155830E02
3.580500E01, 3.221120E02
3.587836E01, 3.286395E02
3.595170E01, 3.351656E02
3.602501E01, 3.416902E02
3.609830E01, 3.482134E02
3.617157E01, 3.547352E02
3.624482E01, 1.255500E00
3.631805E01, 7.774380E00
3.639125E01, 1.429182E01
3.646443E01, 2.080782E01
3.653759E01, 2.732238E01
3.661072E01, 3.383550E01
3.668383E01, 4.034718E01
3.675692E01, 4.685742E01
3.682999E01, 5.336622E01
3.690303E01, 5.987358E01
3.697605E01, 6.637950E01
3.704905E01, 7.288398E01
3.712203E01, 7.938702E01
3.719498E01, 8.588862E01
3.726791E01, 9.238878E01
3.734082E01, 9.888750E01
3.741370E01, 1.053848E02
3.748656E01, 1.118806E02
3.755940E01, 1.183750E02
3.763221E01, 1.248680E02
3.770501E01, 1.313595E02
3.777777E01, 1.378496E02
3.785052E01, 1.443382E02
3.792324E01, 1.508254E02
3.799594E01, 1.573112E02
3.806861E01, 1.637955E02
3.814126E01, 1.702784E02
3.821389E01, 1.767598E02
3.828649E01, 1.832398E02
3.835907E01, 1.897184E02
3.843163E01, 1.961955E02
3.850416E01, 2.026712E02
3.857667E01, 2.091454E02
3.864915E01, 2.156182E02
3.872162E01, 2.220896E02
3.879405E01, 2.285595E02
3.886647E01, 2.350280E02
3.893885E01, 2.414950E02
3.901122E01, 2.479606E02
3.908356E01, 2.544248E02
3.915588E01, 2.608875E02
3.922817E01, 2.673488E02
3.930044E01, 2.738086E02
3.937268E01, 2.802670E02
3.944490E01, 2.867240E02
3.951710E01, 2.931795E02
3.958927E01, 2.996336E02
3.966142E01, 3.060862E02
3.973354E01, 3.125374E02
3.980564E01, 3.189872E02
3.987771E01, 3.254355E02
3.994976E01, 3.318824E02
4.002178E01, 3.383278E02
4.009378E01, 3.447718E02
4.016576E01, 3.512144E02
4.023770E01, 3.576555E02
4.030963E01, 4.095180E00
4.038153E01, 1.053342E01
4.045340E01, 1.697022E01
4.052525E01, 2.340558E01
4.059708E01, 2.983950E01
4.066888E01, 3.627198E01
4.074065E01, 4.270302E01
4.081240E01, 4.913262E01
4.088413E01, 5.556078E01
4.095583E01, 6.198750E01
4.102750E01, 6.841278E01
4.109915E01, 7.483662E01
4.117077E01, 8.125902E01
4.124237E01, 8.767998E01
4.131394E01, 9.409950E01
4.138549E01, 1.005176E02
4.145701E01, 1.069342E02
4.152850E01, 1.133494E02
4.159997E01, 1.197632E02
4.167142E01, 1.261755E02
4.174284E01, 1.325864E02
4.181423E01, 1.389958E02
4.188560E01, 1.454038E02
4.195694E01, 1.518104E02
4.202825E01, 1.582155E02
4.209954E01, 1.646192E02
4.217081E01, 1.710214E02
4.224204E01, 1.774222E02
4.231325E01, 1.838216E02
4.238444E01, 1.902195E02
4.245560E01, 1.966160E02
4.252673E01, 2.030110E02
4.259784E01, 2.094046E02
4.266892E01, 2.157968E02
4.273997E01, 2.221875E02
4.281100E01, 2.285768E02
4.288200E01, 2.349646E02
4.295297E01, 2.413510E02
4.302392E01, 2.477360E02
4.309484E01, 2.541195E02
4.316574E01, 2.605016E02
4.323660E01, 2.668822E02
4.330745E01, 2.732614E02
4.337826E01, 2.796392E02
4.344905E01, 2.860155E02
4.351981E01, 2.923904E02
4.359054E01, 2.987638E02
4.366125E01, 3.051358E02
4.373193E01, 3.115064E02
4.380258E01, 3.178755E02
4.387321E01, 3.242432E02
4.394381E01, 3.306094E02
4.401438E01, 3.369742E02
4.408492E01, 3.433376E02
4.415544E01, 3.496995E02
4.422593E01, 3.560600E02
4.429640E01, 2.419020E00
4.436683E01, 8.776620E00
4.443724E01, 1.513278E01
4.450762E01, 2.148750E01
4.457797E01, 2.784078E01
4.464830E01, 3.419262E01
4.471860E01, 4.054302E01
4.478887E01, 4.689198E01
4.485911E01, 5.323950E01
4.492933E01, 5.958558E01
4.499951E01, 6.593022E01
4.506967E01, 7.227342E01
4.513980E01, 7.861518E01
4.520991E01, 8.495550E01
4.527998E01, 9.129438E01
4.535003E01, 9.763182E01
4.542005E01, 1.039678E02
4.549005E01, 1.103024E02
4.556001E01, 1.166355E02
4.562994E01, 1.229672E02
4.569985E01, 1.292974E02
4.576973E01, 1.356262E02
4.583958E01, 1.419536E02
4.590941E01, 1.482795E02
4.597920E01, 1.546040E02
4.604897E01, 1.609270E02
4.611870E01, 1.672486E02
4.618841E01, 1.735688E02
4.625809E01, 1.798875E02
4.632775E01, 1.862048E02
4.639737E01, 1.925206E02
4.646696E01, 1.988350E02
4.653653E01, 2.051480E02
4.660607E01, 2.114595E02
4.667558E01, 2.177696E02
4.674506E01, 2.240782E02
4.681451E01, 2.303854E02
4.688393E01, 2.366912E02
4.695332E01, 2.429955E02
4.702269E01, 2.492984E02
4.709202E01, 2.555998E02
4.716133E01, 2.618998E02
4.723061E01, 2.681984E02
4.729985E01, 2.744955E02
4.736907E01, 2.807912E02
4.743826E01, 2.870854E02
4.750742E01, 2.933782E02
4.757655E01, 2.996696E02
4.764565E01, 3.059595E02
4.771473E01, 3.122480E02
4.778377E01, 3.185350E02
4.785278E01, 3.248206E02
4.792176E01, 3.311048E02
4.799072E01, 3.373875E02
4.805964E01, 3.436688E02
4.812854E01, 3.499486E02
4.819740E01, 3.562270E02
4.826624E01, 2.503980E00
4.833504E01, 8.779500E00
4.840382E01, 1.505358E01
4.847256E01, 2.132622E01
4.854128E01, 2.759742E01
4.860996E01, 3.386718E01
4.867862E01, 4.013550E01
4.874724E01, 4.640238E01
4.881584E01, 5.266782E01
4.888440E01, 5.893182E01
4.895294E01, 6.519438E01
4.902144E01, 7.145550E01
4.908992E01, 7.771518E01
4.915836E01, 8.397342E01
4.922678E01, 9.023022E01
4.929516E01, 9.648558E01
4.936351E01, 1.027395E02
4.943184E01, 1.089920E02
4.950013E01, 1.152430E02
4.956839E01, 1.214926E02
4.963662E01, 1.277408E02
4.970482E01, 1.339875E02
4.977299E01, 1.402328E02
4.984113E01, 1.464766E02
4.990924E01, 1.527190E02
4.997731E01, 1.589600E02
5.004536E01, 1.651995E02
5.011338E01, 1.714376E02
5.018136E01, 1.776742E02
5.024931E01, 1.839094E02
5.031724E01, 1.901432E02
5.038513E01, 1.963755E02
5.045299E01, 2.026064E02
5.052082E01, 2.088358E02
5.058862E01, 2.150638E02
5.065638E01, 2.212904E02
5.072412E01, 2.275155E02
5.079182E01, 2.337392E02
5.085949E01, 2.399614E02
5.092714E01, 2.461822E02
5.099475E01, 2.524016E02
5.106232E01, 2.586195E02
5.112987E01, 2.648360E02
5.119739E01, 2.710510E02
5.126487E01, 2.772646E02
5.133232E01, 2.834768E02
5.139974E01, 2.896875E02
5.146713E01, 2.958968E02
5.153449E01, 3.021046E02
5.160181E01, 3.083110E02
5.166911E01, 3.145160E02
5.173637E01, 3.207195E02
5.180360E01, 3.269216E02
5.187079E01, 3.331222E02
5.193796E01, 3.393214E02
5.200509E01, 3.455192E02
5.207219E01, 3.517155E02
5.213926E01, 3.579104E02
5.220630E01, 4.103820E00
5.227330E01, 1.029582E01
5.234028E01, 1.648638E01
5.240722E01, 2.267550E01
5.247412E01, 2.886318E01
5.254100E01, 3.504942E01
5.260784E01, 4.123422E01
5.267465E01, 4.741758E01
5.274143E01, 5.359950E01
5.280818E01, 5.977998E01
5.287489E01, 6.595902E01
5.294157E01, 7.213662E01
5.300821E01, 7.831278E01
5.307483E01, 8.448750E01
5.314141E01, 9.066078E01
5.320796E01, 9.683262E01
5.327448E01, 1.030030E02
5.334096E01, 1.091720E02
5.340741E01, 1.153395E02
5.347383E01, 1.215056E02
5.354021E01, 1.276702E02
5.360656E01, 1.338334E02
5.367288E01, 1.399952E02
5.373917E01, 1.461555E02
5.380542E01, 1.523144E02
5.387164E01, 1.584718E02
5.393782E01, 1.646278E02
5.400397E01, 1.707824E02
5.407009E01, 1.769355E02
5.413618E01, 1.830872E02
5.420223E01, 1.892374E02
5.426825E01, 1.953862E02
5.433423E01, 2.015336E02
5.440018E01, 2.076795E02
5.446610E01, 2.138240E02
5.453198E01, 2.199670E02
5.459783E01, 2.261086E02
5.466365E01, 2.322488E02
5.472943E01, 2.383875E02
5.479518E01, 2.445248E02
5.486090E01, 2.506606E02
5.492658E01, 2.567950E02
5.499223E01, 2.629280E02
5.505784E01, 2.690595E02
5.512342E01, 2.751896E02
5.518897E01, 2.813182E02
5.525448E01, 2.874454E02
5.531995E01, 2.935712E02
5.538540E01, 2.996955E02
5.545081E01, 3.058184E02
5.551618E01, 3.119398E02
5.558152E01, 3.180598E02
5.564683E01, 3.241784E02
5.571210E01, 3.302955E02
5.577734E01, 3.364112E02
5.584254E01, 3.425254E02
5.590771E01, 3.486382E02
5.597284E01, 3.547496E02
5.603794E01, 8.595000E-01
5.610301E01, 6.967980E00
5.616804E01, 1.307502E01
5.623303E01, 1.918062E01
5.629799E01, 2.528478E01
5.636292E01, 3.138750E01
5.642781E01, 3.748878E01
5.649267E01, 4.358862E01
5.655749E01, 4.968702E01
5.662227E01, 5.578398E01
5.668703E01, 6.187950E01
5.675174E01, 6.797358E01
5.681642E01, 7.406622E01
5.688107E01, 8.015742E01
5.694568E01, 8.624718E01
5.701026E01, 9.233550E01
5.707480E01, 9.842238E01
5.713930E01, 1.045078E02
5.720377E01, 1.105918E02
5.726821E01, 1.166744E02
5.733261E01, 1.227555E02
5.739697E01, 1.288352E02
5.746130E01, 1.349134E02
5.752560E01, 1.409902E02
5.758985E01, 1.470656E02
5.765408E01, 1.531395E02
5.771826E01, 1.592120E02
5.778241E01, 1.652830E02
5.784653E01, 1.713526E02
5.791061E01, 1.774208E02
5.797465E01, 1.834875E02
5.803866E01, 1.895528E02
5.810263E01, 1.956166E02
5.816657E01, 2.016790E02
5.823047E01, 2.077400E02
5.829433E01, 2.137995E02
5.835816E01, 2.198576E02
5.842196E01, 2.259142E02
5.848571E01, 2.319694E02
5.854943E01, 2.380232E02
5.861312E01, 2.440755E02
5.867676E01, 2.501264E02
5.874038E01, 2.561758E02
5.880395E01, 2.622238E02
5.886749E01, 2.682704E02
5.893099E01, 2.743155E02
5.899446E01, 2.803592E02
5.905789E01, 2.864014E02
5.912128E01, 2.924422E02
5.918464E01, 2.984816E02
5.924796E01, 3.045195E02
5.931124E01, 3.105560E02
5.937449E01, 3.165910E02
5.943770E01, 3.226246E02
5.950088E01, 3.286568E02
5.956401E01, 3.346875E02
5.962711E01, 3.407168E02
5.969018E01, 3.467446E02
5.975320E01, 3.527710E02
5.981619E01, 3.587960E02
5.987915E01, 4.819500E00
5.994206E01, 1.084158E01
6.000494E01, 1.686222E01
6.006778E01, 2.288142E01
6.013059E01, 2.889918E01
6.019336E01, 3.491550E01
6.025609E01, 4.093038E01
6.031878E01, 4.694382E01
6.038144E01, 5.295582E01
6.044405E01, 5.896638E01
6.050664E01, 6.497550E01
6.056918E01, 7.098318E01
6.063169E01, 7.698942E01
6.069416E01, 8.299422E01
6.075659E01, 8.899758E01
6.081898E01, 9.499950E01
6.088134E01, 1.010000E02
6.094366E01, 1.069990E02
6.100594E01, 1.129966E02
6.106818E01, 1.189928E02
6.113039E01, 1.249875E02
6.119256E01, 1.309808E02
6.125469E01, 1.369726E02
6.131678E01, 1.429630E02
6.137883E01, 1.489520E02
6.144085E01, 1.549395E02
6.150283E01, 1.609256E02
6.156477E01, 1.669102E02
6.162667E01, 1.728934E02
6.168854E01, 1.788752E02
6.175037E01, 1.848555E02
6.181216E01, 1.908344E02
6.187391E01, 1.968118E02
6.193562E01, 2.027878E02
6.199729E01, 2.087624E02
6.205893E01, 2.147355E02
6.212053E01, 2.207072E02
6.218208E01, 2.266774E02
6.224361E01, 2.326462E02
6.230509E01, 2.386136E02
6.236653E01, 2.445795E02
6.242794E01, 2.505440E02
6.248930E01, 2.565070E02
6.255063E01, 2.624686E02
6.261192E01, 2.684288E02
6.267317E01, 2.743875E02
6.273438E01, 2.803448E02
6.279556E01, 2.863006E02
6.285669E01, 2.922550E02
6.291779E01, 2.982080E02
6.297885E01, 3.041595E02
6.303986E01, 3.101096E02
6.310084E01, 3.160582E02
6.316178E01, 3.220054E02
6.322269E01, 3.279512E02
6.328355E01, 3.338955E02
6.334437E01, 3.398384E02
6.340515E01, 3.457798E02
6.346590E01, 3.517198E02
6.352661E01, 3.576584E02
6.358727E01, 3.595500E00
6.364790E01, 9.531180E00
6.370849E01, 1.546542E01
6.376904E01, 2.139822E01
6.382954E01, 2.732958E01
6.389001E01, 3.325950E01
6.395044E01, 3.918798E01
6.401084E01, 4.511502E01
6.407119E01, 5.104062E01
6.413150E01, 5.696478E01
6.419177E01, 6.288750E01
6.425200E01, 6.880878E01
6.431220E01, 7.472862E01
6.437235E01, 8.064702E01
6.443246E01, 8.656398E01
6.449254E01, 9.247950E01
6.455257E01, 9.839358E01
6.461256E01, 1.043062E02
6.467252E01, 1.102174E02
6.473243E01, 1.161272E02
6.479231E01, 1.220355E02
6.485214E01, 1.279424E02
6.491194E01, 1.338478E02
6.497169E01, 1.397518E02
6.503140E01, 1.456544E02
6.509108E01, 1.515555E02
6.515071E01, 1.574552E02
6.521030E01, 1.633534E02
6.526986E01, 1.692502E02
6.532937E01, 1.751456E02
6.538884E01, 1.810395E02
6.544827E01, 1.869320E02
6.550767E01, 1.928230E02
6.556702E01, 1.987126E02
6.562633E01, 2.046008E02
6.568560E01, 2.104875E02
6.574483E01, 2.163728E02
6.580402E01, 2.222566E02
6.586316E01, 2.281390E02
6.592227E01, 2.340200E02
6.598134E01, 2.398995E02
6.604037E01, 2.457776E02
6.609935E01, 2.516542E02
6.615830E01, 2.575294E02
6.621720E01, 2.634032E02
6.627606E01, 2.692755E02
6.633488E01, 2.751464E02
6.639367E01, 2.810158E02
6.645241E01, 2.868838E02
6.651111E01, 2.927504E02
6.656976E01, 2.986155E02
6.662838E01, 3.044792E02
6.668696E01, 3.103414E02
6.674549E01, 3.162022E02
6.680398E01, 3.220616E02
6.686244E01, 3.279195E02
6.692085E01, 3.337760E02
6.697922E01, 3.396310E02
6.703754E01, 3.454846E02
6.709583E01, 3.513368E02
6.715408E01, 3.571875E02
6.721228E01, 3.036780E00
6.727044E01, 8.884620E00
6.732856E01, 1.473102E01
6.738664E01, 2.057598E01
6.744468E01, 2.641950E01
6.750268E01, 3.226158E01
6.756063E01, 3.810222E01
6.761854E01, 4.394142E01
6.767641E01, 4.977918E01
6.773424E01, 5.561550E01
6.779203E01, 6.145038E01
6.784978E01, 6.728382E01
6.790748E01, 7.311582E01
6.796514E01, 7.894638E01
6.802276E01, 8.477550E01
6.808034E01, 9.060318E01
6.813787E01, 9.642942E01
6.819537E01, 1.022542E02
6.825282E01, 1.080776E02
6.831023E01, 1.138995E02
6.836759E01, 1.197200E02
6.842492E01, 1.255390E02
6.848220E01, 1.313566E02
6.853944E01, 1.371728E02
6.859664E01, 1.429875E02
6.865379E01, 1.488008E02
6.871091E01, 1.546126E02
6.876798E01, 1.604230E02
6.882501E01, 1.662320E02
6.888199E01, 1.720395E02
6.893894E01, 1.778456E02
6.899584E01, 1.836502E02
6.905269E01, 1.894534E02
6.910951E01, 1.952552E02
6.916628E01, 2.010555E02
6.922301E01, 2.068544E02
6.927970E01, 2.126518E02
6.933635E01, 2.184478E02
6.939295E01, 2.242424E02
6.944951E01, 2.300355E02
6.950602E01, 2.358272E02
6.956249E01, 2.416174E02
6.961893E01, 2.474062E02
6.967531E01, 2.531936E02
6.973166E01, 2.589795E02
6.978796E01, 2.647640E02
6.984422E01, 2.705470E02
6.990043E01, 2.763286E02
6.995660E01, 2.821088E02
7.001273E01, 2.878875E02
7.006882E01, 2.936648E02
7.012486E01, 2.994406E02
7.018086E01, 3.052150E02
7.023681E01, 3.109880E02
7.029272E01, 3.167595E02
7.034859E01, 3.225296E02
7.040442E01, 3.282982E02
7.046020E01, 3.340654E02
7.051594E01, 3.398312E02
7.057163E01, 3.455955E02
7.062728E01, 3.513584E02
7.068289E01, 3.571198E02
7.073845E01, 2.879820E00
7.079397E01, 8.638380E00
7.084945E01, 1.439550E01
7.090488E01, 2.015118E01
7.096027E01, 2.590542E01
7.101562E01, 3.165822E01
7.107092E01, 3.740958E01
7.112618E01, 4.315950E01
7.118139E01, 4.890798E01
7.123656E01, 5.465502E01
7.129168E01, 6.040062E01
7.134677E01, 6.614478E01
7.140180E01, 7.188750E01
7.145680E01, 7.762878E01
7.151175E01, 8.336862E01
7.156665E01, 8.910702E01
7.162151E01, 9.484398E01
7.167633E01, 1.005795E02
7.173110E01, 1.063136E02
7.178583E01, 1.120462E02
7.184051E01, 1.177774E02
7.189515E01, 1.235072E02
7.194975E01, 1.292355E02
7.200430E01, 1.349624E02
7.205880E01, 1.406878E02
7.211327E01, 1.464118E02
7.216768E01, 1.521344E02
7.222206E01, 1.578555E02
7.227638E01, 1.635752E02
7.233067E01, 1.692934E02
7.238491E01, 1.750102E02
7.243910E01, 1.807256E02
7.249325E01, 1.864395E02
7.254735E01, 1.921520E02
7.260141E01, 1.978630E02
7.265543E01, 2.035726E02
7.270940E01, 2.092808E02
7.276332E01, 2.149875E02
7.281720E01, 2.206928E02
7.287104E01, 2.263966E02
7.292483E01, 2.320990E02
7.297857E01, 2.378000E02
7.303227E01, 2.434995E02
7.308593E01, 2.491976E02
7.313954E01, 2.548942E02
7.319310E01, 2.605894E02
7.324662E01, 2.662832E02
7.330010E01, 2.719755E02
7.335353E01, 2.776664E02
7.340691E01, 2.833558E02
7.346025E01, 2.890438E02
7.351354E01, 2.947304E02
7.356679E01, 3.004155E02
7.361999E01, 3.060992E02
7.367315E01, 3.117814E02
7.372626E01, 3.174622E02
7.377932E01, 3.231416E02
7.383235E01, 3.288195E02
7.388532E01, 3.344960E02
7.393825E01, 3.401710E02
7.399113E01, 3.458446E02
7.404397E01, 3.515168E02
7.409676E01, 3.571875E02
7.414951E01, 2.856780E00
7.420221E01, 8.524620E00
7.425486E01, 1.419102E01
7.430747E01, 1.985598E01
7.436003E01, 2.551950E01
7.441255E01, 3.118158E01
7.446502E01, 3.684222E01
7.451745E01, 4.250142E01
7.456983E01, 4.815918E01
7.462216E01, 5.381550E01
7.467445E01, 5.947038E01
7.472669E01, 6.512382E01
7.477888E01, 7.077582E01
7.483103E01, 7.642638E01
7.488313E01, 8.207550E01
7.493519E01, 8.772318E01
7.498720E01, 9.336942E01
7.503916E01, 9.901422E01
7.509108E01, 1.046576E02
7.514295E01, 1.102995E02
7.519477E01, 1.159400E02
7.524655E01, 1.215790E02
7.529828E01, 1.272166E02
7.534997E01, 1.328528E02
7.540161E01, 1.384875E02
7.545320E01, 1.441208E02
7.550474E01, 1.497526E02
7.555624E01, 1.553830E02
7.560769E01, 1.610120E02
7.565910E01, 1.666395E02
7.571046E01, 1.722656E02
7.576177E01, 1.778902E02
7.581304E01, 1.835134E02
7.586425E01, 1.891352E02
7.591542E01, 1.947555E02
7.596655E01, 2.003744E02
7.601763E01, 2.059918E02
7.606866E01, 2.116078E02
7.611964E01, 2.172224E02
7.617058E01, 2.228355E02
7.622147E01, 2.284472E02
7.627231E01, 2.340574E02
7.632311E01, 2.396662E02
7.637385E01, 2.452736E02
7.642456E01, 2.508795E02
7.647521E01, 2.564840E02
7.652582E01, 2.620870E02
7.657638E01, 2.676886E02
7.662689E01, 2.732888E02
7.667735E01, 2.788875E02
7.672777E01, 2.844848E02
7.677814E01, 2.900806E02
7.682846E01, 2.956750E02
7.687874E01, 3.012680E02
7.692897E01, 3.068595E02
7.697915E01, 3.124496E02
7.702928E01, 3.180382E02
7.707937E01, 3.236254E02
7.712940E01, 3.292112E02
7.717939E01, 3.347955E02
7.722934E01, 3.403784E02
7.727923E01, 3.459598E02
7.732908E01, 3.515398E02
7.737888E01, 3.571184E02
7.742863E01, 2.695500E00
7.747833E01, 8.271180E00
7.752799E01, 1.384542E01
7.757760E01, 1.941822E01
7.762716E01, 2.498958E01
7.767667E01, 3.055950E01
7.772613E01, 3.612798E01
7.777555E01, 4.169502E01
7.782492E01, 4.726062E01
7.787424E01, 5.282478E01
7.792351E01, 5.838750E01
7.797273E01, 6.394878E01
7.802191E01, 6.950862E01
7.807104E01, 7.506702E01
7.812012E01, 8.062398E01
7.816915E01, 8.617950E01
7.821813E01, 9.173358E01
7.826707E01, 9.728622E01
7.831595E01, 1.028374E02
7.836479E01, 1.083872E02
7.841358E01, 1.139355E02
7.846232E01, 1.194824E02
7.851101E01, 1.250278E02
7.855966E01, 1.305718E02
7.860825E01, 1.361144E02
7.865680E01, 1.416555E02
7.870530E01, 1.471952E02
7.875375E01, 1.527334E02
7.880215E01, 1.582702E02
7.885050E01, 1.638056E02
7.889881E01, 1.693395E02
7.894706E01, 1.748720E02
7.899527E01, 1.804030E02
7.904343E01, 1.859326E02
7.909154E01, 1.914608E02
7.913960E01, 1.969875E02
7.918761E01, 2.025128E02
7.923557E01, 2.080366E02
7.928348E01, 2.135590E02
7.933135E01, 2.190800E02
7.937916E01, 2.245995E02
7.942693E01, 2.301176E02
7.947465E01, 2.356342E02
7.952232E01, 2.411494E02
7.956993E01, 2.466632E02
7.961750E01, 2.521755E02
7.966503E01, 2.576864E02
7.971250E01, 2.631958E02
7.975992E01, 2.687038E02
7.980729E01, 2.742104E02
7.985462E01, 2.797155E02
7.990189E01, 2.852192E02
7.994912E01, 2.907214E02
7.999629E01, 2.962222E02
8.004342E01, 3.017216E02
8.009050E01, 3.072195E02
8.013753E01, 3.127160E02
8.018450E01, 3.182110E02
8.023143E01, 3.237046E02
8.027831E01, 3.291968E02
8.032514E01, 3.346875E02
8.037192E01, 3.401768E02
8.041865E01, 3.456646E02
8.046533E01, 3.511510E02
8.051196E01, 3.566360E02
8.055855E01, 2.119500E00
8.060508E01, 7.601580E00
8.065156E01, 1.308222E01
8.069799E01, 1.856142E01
8.074437E01, 2.403918E01
8.079071E01, 2.951550E01
8.083699E01, 3.499038E01
8.088322E01, 4.046382E01
8.092940E01, 4.593582E01
8.097554E01, 5.140638E01
8.102162E01, 5.687550E01
8.106765E01, 6.234318E01
8.111363E01, 6.780942E01
8.115957E01, 7.327422E01
8.120545E01, 7.873758E01
8.125128E01, 8.419950E01
8.129706E01, 8.965998E01
8.134279E01, 9.511902E01
8.138848E01, 1.005766E02
8.143411E01, 1.060328E02
8.147969E01, 1.114875E02
8.152522E01, 1.169408E02
8.157070E01, 1.223926E02
8.161613E01, 1.278430E02
8.166151E01, 1.332920E02
8.170684E01, 1.387395E02
8.175212E01, 1.441856E02
8.179735E01, 1.496302E02
8.184252E01, 1.550734E02
8.188765E01, 1.605152E02
8.193273E01, 1.659555E02
8.197775E01, 1.713944E02
8.202273E01, 1.768318E02
8.206765E01, 1.822678E02
8.211253E01, 1.877024E02
8.215735E01, 1.931355E02
8.220213E01, 1.985672E02
8.224685E01, 2.039974E02
8.229152E01, 2.094262E02
8.233614E01, 2.148536E02
8.238071E01, 2.202795E02
8.242523E01, 2.257040E02
8.246970E01, 2.311270E02
8.251411E01, 2.365486E02
8.255848E01, 2.419688E02
8.260279E01, 2.473875E02
8.264706E01, 2.528048E02
8.269127E01, 2.582206E02
8.273543E01, 2.636350E02
8.277954E01, 2.690480E02
8.282360E01, 2.744595E02
8.286761E01, 2.798696E02
8.291157E01, 2.852782E02
8.295547E01, 2.906854E02
8.299933E01, 2.960912E02
8.304313E01, 3.014955E02
8.308689E01, 3.068984E02
8.313059E01, 3.122998E02
8.317424E01, 3.176998E02
8.321783E01, 3.230984E02
8.326138E01, 3.284955E02
8.330488E01, 3.338912E02
8.334832E01, 3.392854E02
8.339171E01, 3.446782E02
8.343506E01, 3.500696E02
8.347835E01, 3.554595E02
8.352158E01, 8.479800E-01
8.356477E01, 6.235020E00
8.360791E01, 1.162062E01
8.365099E01, 1.700478E01
8.369402E01, 2.238750E01
8.373700E01, 2.776878E01
8.377993E01, 3.314862E01
8.382281E01, 3.852702E01
8.386563E01, 4.390398E01
8.390840E01, 4.927950E01
8.395112E01, 5.465358E01
8.399379E01, 6.002622E01
8.403641E01, 6.539742E01
8.407898E01, 7.076718E01
8.412149E01, 7.613550E01
8.416395E01, 8.150238E01
8.420636E01, 8.686782E01
8.424872E01, 9.223182E01
8.429103E01, 9.759438E01
8.433328E01, 1.029555E02
8.437548E01, 1.083152E02
8.441763E01, 1.136734E02
8.445973E01, 1.190302E02
8.450177E01, 1.243856E02
8.454377E01, 1.297395E02
8.458571E01, 1.350920E02
8.462760E01, 1.404430E02
8.466943E01, 1.457926E02
8.471122E01, 1.511408E02
8.475295E01, 1.564875E02
8.479463E01, 1.618328E02
8.483626E01, 1.671766E02
8.487783E01, 1.725190E02
8.491935E01, 1.778600E02
8.496082E01, 1.831995E02
8.500224E01, 1.885376E02
8.504361E01, 1.938742E02
8.508492E01, 1.992094E02
8.512618E01, 2.045432E02
8.516739E01, 2.098755E02
8.520854E01, 2.152064E02
8.524964E01, 2.205358E02
8.529069E01, 2.258638E02
8.533169E01, 2.311904E02
8.537263E01, 2.365155E02
8.541353E01, 2.418392E02
8.545436E01, 2.471614E02
8.549515E01, 2.524822E02
8.553588E01, 2.578016E02
8.557656E01, 2.631195E02
8.561719E01, 2.684360E02
8.565777E01, 2.737510E02
8.569829E01, 2.790646E02
8.573876E01, 2.843768E02
8.577917E01, 2.896875E02
8.581954E01, 2.949968E02
8.585985E01, 3.003046E02
8.590010E01, 3.056110E02
8.594031E01, 3.109160E02
8.598046E01, 3.162195E02
8.602055E01, 3.215216E02
8.606060E01, 3.268222E02
8.610059E01, 3.321214E02
8.614053E01, 3.374192E02
8.618041E01, 3.427155E02
8.622025E01, 3.480104E02
8.626003E01, 3.533038E02
8.629975E01, 3.585958E02
8.633942E01, 3.886380E00
8.637904E01, 9.175500E00
8.641861E01, 1.446318E01
8.645812E01, 1.974942E01
8.649758E01, 2.503422E01
8.653698E01, 3.031758E01
8.657634E01, 3.559950E01
8.661563E01, 4.087998E01
8.665488E01, 4.615902E01
8.669407E01, 5.143662E01
8.673321E01, 5.671278E01
8.677229E01, 6.198750E01
8.681132E01, 6.726078E01
8.685030E01, 7.253262E01
8.688922E01, 7.780302E01
8.692809E01, 8.307198E01
8.696691E01, 8.833950E01
8.700567E01, 9.360558E01
8.704438E01, 9.887022E01
8.708304E01, 1.041334E02
8.712164E01, 1.093952E02
8.716019E01, 1.146555E02
8.719868E01, 1.199144E02
8.723712E01, 1.251718E02
8.727551E01, 1.304278E02
8.731384E01, 1.356824E02
8.735212E01, 1.409355E02
8.739034E01, 1.461872E02
8.742851E01, 1.514374E02
8.746663E01, 1.566862E02
8.750469E01, 1.619336E02
8.754270E01, 1.671795E02
8.758065E01, 1.724240E02
8.761855E01, 1.776670E02
8.765640E01, 1.829086E02
8.769419E01, 1.881488E02
8.773193E01, 1.933875E02
8.776961E01, 1.986248E02
8.780724E01, 2.038606E02
8.784482E01, 2.090950E02
8.788234E01, 2.143280E02
8.791980E01, 2.195595E02
8.795722E01, 2.247896E02
8.799457E01, 2.300182E02
8.803188E01, 2.352454E02
8.806913E01, 2.404712E02
8.810632E01, 2.456955E02
8.814346E01, 2.509184E02
8.818055E01, 2.561398E02
8.821758E01, 2.613598E02
8.825456E01, 2.665784E02
8.829148E01, 2.717955E02
8.832835E01, 2.770112E02
8.836516E01, 2.822254E02
8.840192E01, 2.874382E02
8.843863E01, 2.926496E02
8.847528E01, 2.978595E02
8.851187E01, 3.030680E02
8.854841E01, 3.082750E02
8.858490E01, 3.134806E02
8.862133E01, 3.186848E02
8.865771E01, 3.238875E02
8.869403E01, 3.290888E02
8.873029E01, 3.342886E02
8.876651E01, 3.394870E02
8.880266E01, 3.446840E02
8.883877E01, 3.498795E02
8.887481E01, 3.550736E02
8.891081E01, 2.662200E-01
8.894675E01, 5.457420E00
8.898263E01, 1.064718E01
8.901846E01, 1.583550E01
8.905423E01, 2.102238E01
8.908995E01, 2.620782E01
8.912561E01, 3.139182E01
8.916122E01, 3.657438E01
8.919677E01, 4.175550E01
8.923227E01, 4.693518E01
8.926771E01, 5.211342E01
8.930310E01, 5.729022E01
8.933843E01, 6.246558E01
8.937371E01, 6.763950E01
8.940893E01, 7.281198E01
8.944410E01, 7.798302E01
8.947921E01, 8.315262E01
8.951427E01, 8.832078E01
8.954927E01, 9.348750E01
8.958422E01, 9.865278E01
8.961911E01, 1.038166E02
8.965394E01, 1.089790E02
8.968872E01, 1.141400E02
8.972345E01, 1.192995E02
8.975812E01, 1.244576E02
8.979273E01, 1.296142E02
8.982729E01, 1.347694E02
8.986179E01, 1.399232E02
8.989624E01, 1.450755E02
8.993063E01, 1.502264E02
8.996497E01, 1.553758E02
8.999925E01, 1.605238E02
9.003347E01, 1.656704E02
9.006764E01, 1.708155E02
9.010176E01, 1.759592E02
9.013582E01, 1.811014E02
9.016982E01, 1.862422E02
9.020377E01, 1.913816E02
9.023766E01, 1.965195E02
9.027149E01, 2.016560E02
9.030527E01, 2.067910E02
9.033900E01, 2.119246E02
9.037266E01, 2.170568E02
9.040628E01, 2.221875E02
9.043983E01, 2.273168E02
9.047333E01, 2.324446E02
9.050678E01, 2.375710E02
9.054017E01, 2.426960E02
9.057350E01, 2.478195E02
9.060678E01, 2.529416E02
9.064000E01, 2.580622E02
9.067317E01, 2.631814E02
9.070628E01, 2.682992E02
9.073933E01, 2.734155E02
9.077233E01, 2.785304E02
9.080527E01, 2.836438E02
9.083815E01, 2.887558E02
9.087098E01, 2.938664E02
9.090376E01, 2.989755E02
9.093647E01, 3.040832E02
9.096913E01, 3.091894E02
9.100174E01, 3.142942E02
9.103429E01, 3.193976E02
9.106678E01, 3.244995E02
9.109922E01, 3.296000E02
9.113159E01, 3.346990E02
9.116392E01, 3.397966E02
9.119619E01, 3.448928E02
9.122840E01, 3.499875E02
9.126055E01, 3.550808E02
9.129265E01, 1.726200E-01
9.132469E01, 5.263020E00
9.135668E01, 1.035198E01
9.138861E01, 1.543950E01
9.142048E01, 2.052558E01
9.145229E01, 2.561022E01
9.148405E01, 3.069342E01
9.151576E01, 3.577518E01
9.154740E01, 4.085550E01
9.157899E01, 4.593438E01
9.161053E01, 5.101182E01
9.164200E01, 5.608782E01
9.167343E01, 6.116238E01
9.170479E01, 6.623550E01
9.173610E01, 7.130718E01
9.176735E01, 7.637742E01
9.179854E01, 8.144622E01
9.182968E01, 8.651358E01
9.186076E01, 9.157950E01
9.189178E01, 9.664398E01
9.192275E01, 1.017070E02
9.195366E01, 1.067686E02
9.198451E01, 1.118288E02
9.201531E01, 1.168875E02
9.204605E01, 1.219448E02
9.207673E01, 1.270006E02
9.210736E01, 1.320550E02
9.213793E01, 1.371080E02
9.216844E01, 1.421595E02
9.219890E01, 1.472096E02
9.222930E01, 1.522582E02
9.225964E01, 1.573054E02
9.228992E01, 1.623512E02
9.232015E01, 1.673955E02
9.235032E01, 1.724384E02
9.238043E01, 1.774798E02
9.241049E01, 1.825198E02
9.244049E01, 1.875584E02
9.247043E01, 1.925955E02
9.250032E01, 1.976312E02
9.253015E01, 2.026654E02
9.255992E01, 2.076982E02
9.258963E01, 2.127296E02
9.261929E01, 2.177595E02
9.264889E01, 2.227880E02
9.267843E01, 2.278150E02
9.270792E01, 2.328406E02
9.273734E01, 2.378648E02
9.276671E01, 2.428875E02
9.279603E01, 2.479088E02
9.282528E01, 2.529286E02
9.285448E01, 2.579470E02
9.288362E01, 2.629640E02
9.291271E01, 2.679795E02
9.294174E01, 2.729936E02
9.297070E01, 2.780062E02
9.299962E01, 2.830174E02
9.302847E01, 2.880272E02
9.305727E01, 2.930355E02
9.308601E01, 2.980424E02
9.311469E01, 3.030478E02
9.314331E01, 3.080518E02
9.317188E01, 3.130544E02
9.320039E01, 3.180555E02
9.322884E01, 3.230552E02
9.325724E01, 3.280534E02
9.328557E01, 3.330502E02
9.331385E01, 3.380456E02
9.334208E01, 3.430395E02
9.337024E01, 3.480320E02
9.339835E01, 3.530230E02
9.342640E01, 3.580126E02
9.345439E01, 3.000780E00
9.348232E01, 7.987500E00
9.351020E01, 1.297278E01
9.353801E01, 1.795662E01
9.356577E01, 2.293902E01
9.359348E01, 2.791998E01
9.362112E01, 3.289950E01
9.364871E01, 3.787758E01
9.367624E01, 4.285422E01
9.370371E01, 4.782942E01
9.373112E01, 5.280318E01
9.375848E01, 5.777550E01
9.378577E01, 6.274638E01
9.381301E01, 6.771582E01
9.384019E01, 7.268382E01
9.386732E01, 7.765038E01
9.389438E01, 8.261550E01
9.392139E01, 8.757918E01
9.394834E01, 9.254142E01
9.397523E01, 9.750222E01
9.400207E01, 1.024616E02
9.402884E01, 1.074195E02
9.405556E01, 1.123760E02
9.408222E01, 1.173310E02
9.410882E01, 1.222846E02
9.413536E01, 1.272368E02
9.416185E01, 1.321875E02
9.418828E01, 1.371368E02
9.421465E01, 1.420846E02
9.424096E01, 1.470310E02
9.426721E01, 1.519760E02
9.429340E01, 1.569195E02
9.431954E01, 1.618616E02
9.434562E01, 1.668022E02
9.437164E01, 1.717414E02
9.439760E01, 1.766792E02
9.442350E01, 1.816155E02
9.444935E01, 1.865504E02
9.447513E01, 1.914838E02
9.450086E01, 1.964158E02
9.452653E01, 2.013464E02
9.455214E01, 2.062755E02
9.457769E01, 2.112032E02
9.460319E01, 2.161294E02
9.462863E01, 2.210542E02
9.465400E01, 2.259776E02
9.467932E01, 2.308995E02
9.470458E01, 2.358200E02
9.472979E01, 2.407390E02
9.475493E01, 2.456566E02
9.478002E01, 2.505728E02
9.480504E01, 2.554875E02
9.483001E01, 2.604008E02
9.485492E01, 2.653126E02
9.487977E01, 2.702230E02
9.490456E01, 2.751320E02
9.492930E01, 2.800395E02
9.495397E01, 2.849456E02
9.497859E01, 2.898502E02
9.500315E01, 2.947534E02
9.502765E01, 2.996552E02
9.505209E01, 3.045555E02
9.507647E01, 3.094544E02
9.510079E01, 3.143518E02
9.512506E01, 3.192478E02
9.514926E01, 3.241424E02
9.517341E01, 3.290355E02
9.519750E01, 3.339272E02
9.522153E01, 3.388174E02
9.524550E01, 3.437062E02
9.526941E01, 3.485936E02
9.529327E01, 3.534795E02
9.531706E01, 3.583640E02
9.534080E01, 3.247020E00
9.536447E01, 8.128620E00
9.538809E01, 1.300878E01
9.541165E01, 1.788750E01
9.543515E01, 2.276478E01
9.545859E01, 2.764062E01
9.548197E01, 3.251502E01
9.550529E01, 3.738798E01
9.552856E01, 4.225950E01
9.555176E01, 4.712958E01
9.557491E01, 5.199822E01
9.559800E01, 5.686542E01
9.562103E01, 6.173118E01
9.564399E01, 6.659550E01
9.566690E01, 7.145838E01
9.568976E01, 7.631982E01
9.571255E01, 8.117982E01
9.573528E01, 8.603838E01
9.575795E01, 9.089550E01
9.578057E01, 9.575118E01
9.580312E01, 1.006054E02
9.582562E01, 1.054582E02
9.584806E01, 1.103096E02
9.587043E01, 1.151595E02
9.589275E01, 1.200080E02
9.591501E01, 1.248550E02
9.593721E01, 1.297006E02
9.595935E01, 1.345448E02
9.598144E01, 1.393875E02
9.600346E01, 1.442288E02
9.602542E01, 1.490686E02
9.604733E01, 1.539070E02
9.606917E01, 1.587440E02
9.609096E01, 1.635795E02
9.611268E01, 1.684136E02
9.613435E01, 1.732462E02
9.615596E01, 1.780774E02
9.617750E01, 1.829072E02
9.619899E01, 1.877355E02
9.622042E01, 1.925624E02
9.624179E01, 1.973878E02
9.626310E01, 2.022118E02
9.628435E01, 2.070344E02
9.630554E01, 2.118555E02
9.632667E01, 2.166752E02
9.634775E01, 2.214934E02
9.636876E01, 2.263102E02
9.638971E01, 2.311256E02
9.641061E01, 2.359395E02
9.643144E01, 2.407520E02
9.645222E01, 2.455630E02
9.647293E01, 2.503726E02
9.649359E01, 2.551808E02
9.651418E01, 2.599875E02
9.653472E01, 2.647928E02
9.655520E01, 2.695966E02
9.657561E01, 2.743990E02
9.659597E01, 2.792000E02
9.661627E01, 2.839995E02
9.663651E01, 2.887976E02
9.665669E01, 2.935942E02
9.667681E01, 2.983894E02
9.669686E01, 3.031832E02
9.671686E01, 3.079755E02
9.673680E01, 3.127664E02
9.675668E01, 3.175558E02
9.677650E01, 3.223438E02
9.679627E01, 3.271304E02
9.681597E01, 3.319155E02
9.683561E01, 3.366992E02
9.685519E01, 3.414814E02
9.687471E01, 3.462622E02
9.689417E01, 3.510416E02
9.691357E01, 3.558195E02
9.693292E01, 5.959800E-01
9.695220E01, 5.371020E00
9.697142E01, 1.014462E01
9.699058E01, 1.491678E01
9.700969E01, 1.968750E01
9.702873E01, 2.445678E01
9.704771E01, 2.922462E01
9.706663E01, 3.399102E01
9.708550E01, 3.875598E01
9.710430E01, 4.351950E01
9.712304E01, 4.828158E01
9.714172E01, 5.304222E01
9.716035E01, 5.780142E01
9.717891E01, 6.255918E01
9.719741E01, 6.731550E01
9.721586E01, 7.207038E01
9.723424E01, 7.682382E01
9.725256E01, 8.157582E01
9.727083E01, 8.632638E01
9.728903E01, 9.107550E01
9.730717E01, 9.582318E01
9.732525E01, 1.005694E02
9.734328E01, 1.053142E02
9.736124E01, 1.100576E02
9.737914E01, 1.147995E02
9.739698E01, 1.195400E02
9.741477E01, 1.242790E02
9.743249E01, 1.290166E02
9.745015E01, 1.337528E02
9.746775E01, 1.384875E02
9.748529E01, 1.432208E02
9.750277E01, 1.479526E02
9.752019E01, 1.526830E02
9.753755E01, 1.574120E02
9.755486E01, 1.621395E02
9.757210E01, 1.668656E02
9.758928E01, 1.715902E02
9.760640E01, 1.763134E02
9.762346E01, 1.810352E02
9.764045E01, 1.857555E02
9.765739E01, 1.904744E02
9.767427E01, 1.951918E02
9.769109E01, 1.999078E02
9.770785E01, 2.046224E02
9.772455E01, 2.093355E02
9.774118E01, 2.140472E02
9.775776E01, 2.187574E02
9.777428E01, 2.234662E02
9.779073E01, 2.281736E02
9.780713E01, 2.328795E02
9.782346E01, 2.375840E02
9.783974E01, 2.422870E02
9.785595E01, 2.469886E02
9.787211E01, 2.516888E02
9.788820E01, 2.563875E02
9.790424E01, 2.610848E02
9.792021E01, 2.657806E02
9.793612E01, 2.704750E02
9.795197E01, 2.751680E02
9.796777E01, 2.798595E02
9.798350E01, 2.845496E02
9.799917E01, 2.892382E02
9.801478E01, 2.939254E02
9.803033E01, 2.986112E02
9.804582E01, 3.032955E02
9.806124E01, 3.079784E02
9.807661E01, 3.126598E02
9.809192E01, 3.173398E02
9.810717E01, 3.220184E02
9.812235E01, 3.266955E02
9.813748E01, 3.313712E02
9.815254E01, 3.360454E02
9.816755E01, 3.407182E02
9.818249E01, 3.453896E02
9.819737E01, 3.500595E02
9.821220E01, 3.547280E02
9.822696E01, 3.593950E02
9.824166E01, 4.060620E00
9.825630E01, 8.724780E00
9.827088E01, 1.338750E01
9.828540E01, 1.804878E01
9.829986E01, 2.270862E01
9.831425E01, 2.736702E01
9.832859E01, 3.202398E01
9.834287E01, 3.667950E01
9.835708E01, 4.133358E01
9.837124E01, 4.598622E01
9.838533E01, 5.063742E01
9.839937E01, 5.528718E01
9.841334E01, 5.993550E01
9.842725E01, 6.458238E01
9.844110E01, 6.922782E01
9.845489E01, 7.387182E01
9.846862E01, 7.851438E01
9.848229E01, 8.315550E01
9.849590E01, 8.779518E01
9.850945E01, 9.243342E01
9.852293E01, 9.707022E01
9.853636E01, 1.017056E02
9.854972E01, 1.063395E02
9.856303E01, 1.109720E02
9.857627E01, 1.156030E02
9.858945E01, 1.202326E02
9.860257E01, 1.248608E02
9.861563E01, 1.294875E02
9.862863E01, 1.341128E02
9.864157E01, 1.387366E02
9.865445E01, 1.433590E02
9.866726E01, 1.479800E02
9.868002E01, 1.525995E02
9.869272E01, 1.572176E02
9.870535E01, 1.618342E02
9.871792E01, 1.664494E02
9.873043E01, 1.710632E02
9.874289E01, 1.756755E02
9.875528E01, 1.802864E02
9.876760E01, 1.848958E02
9.877987E01, 1.895038E02
9.879208E01, 1.941104E02
9.880423E01, 1.987155E02
9.881631E01, 2.033192E02
9.882833E01, 2.079214E02
9.884030E01, 2.125222E02
9.885220E01, 2.171216E02
9.886404E01, 2.217195E02
9.887582E01, 2.263160E02
9.888754E01, 2.309110E02
9.889920E01, 2.355046E02
9.891079E01, 2.400968E02
9.892233E01, 2.446875E02
9.893380E01, 2.492768E02
9.894522E01, 2.538646E02
9.895657E01, 2.584510E02
9.896786E01, 2.630360E02
9.897909E01, 2.676195E02
9.899026E01, 2.722016E02
9.900137E01, 2.767822E02
9.901242E01, 2.813614E02
9.902340E01, 2.859392E02
9.903433E01, 2.905155E02
9.904519E01, 2.950904E02
9.905599E01, 2.996638E02
9.906673E01, 3.042358E02
9.907741E01, 3.088064E02
9.908803E01, 3.133755E02
9.909859E01, 3.179432E02
9.910909E01, 3.225094E02
9.911952E01, 3.270742E02
9.912989E01, 3.316376E02
9.914021E01, 3.361995E02
9.915046E01, 3.407600E02
9.916065E01, 3.453190E02
9.917078E01, 3.498766E02
9.918085E01, 3.544328E02
9.919085E01, 3.589875E02
9.920080E01, 3.540780E00
9.921068E01, 8.092620E00
9.922050E01, 1.264302E01
9.923027E01, 1.719198E01
9.923997E01, 2.173950E01
9.924961E01, 2.628558E01
9.925918E01, 3.083022E01
9.926870E01, 3.537342E01
9.927816E01, 3.991518E01
9.928755E01, 4.445550E01
9.929688E01, 4.899438E01
9.930615E01, 5.353182E01
9.931536E01, 5.806782E01
9.932451E01, 6.260238E01
9.933360E01, 6.713550E01
9.934262E01, 7.166718E01
9.935159E01, 7.619742E01
9.936049E01, 8.072622E01
9.936933E01, 8.525358E01
9.937811E01, 8.977950E01
9.938683E01, 9.430398E01
9.939549E01, 9.882702E01
9.940409E01, 1.033486E02
9.941262E01, 1.078688E02
9.942110E01, 1.123875E02
9.942951E01, 1.169048E02
9.943786E01, 1.214206E02
9.944615E01, 1.259350E02
9.945438E01, 1.304480E02
9.946254E01, 1.349595E02
9.947065E01, 1.394696E02
9.947869E01, 1.439782E02
9.948668E01, 1.484854E02
9.949460E01, 1.529912E02
9.950246E01, 1.574955E02
9.951025E01, 1.619984E02
9.951799E01, 1.664998E02
9.952567E01, 1.709998E02
9.953328E01, 1.754984E02
9.954083E01, 1.799955E02
9.954832E01, 1.844912E02
9.955575E01, 1.889854E02
9.956312E01, 1.934782E02
9.957043E01, 1.979696E02
9.957767E01, 2.024595E02
9.958486E01, 2.069480E02
9.959198E01, 2.114350E02
9.959904E01, 2.159206E02
9.960604E01, 2.204048E02
9.961297E01, 2.248875E02
9.961985E01, 2.293688E02
9.962666E01, 2.338486E02
9.963342E01, 2.383270E02
9.964011E01, 2.428040E02
9.964674E01, 2.472795E02
9.965331E01, 2.517536E02
9.965981E01, 2.562262E02
9.966626E01, 2.606974E02
9.967264E01, 2.651672E02
9.967897E01, 2.696355E02
9.968523E01, 2.741024E02
9.969143E01, 2.785678E02
9.969756E01, 2.830318E02
9.970364E01, 2.874944E02
9.970965E01, 2.919555E02
9.971561E01, 2.964152E02
9.972150E01, 3.008734E02
9.972733E01, 3.053302E02
9.973309E01, 3.097856E02
9.973880E01, 3.142395E02
9.974445E01, 3.186920E02
9.975003E01, 3.231430E02
9.975555E01, 3.275926E02
9.976101E01, 3.320408E02
9.976641E01, 3.364875E02
9.977175E01, 3.409328E02
9.977702E01, 3.453766E02
9.978224E01, 3.498190E02
9.978739E01, 3.542600E02
9.979248E01, 3.586995E02
9.979751E01, 3.137580E00
9.980248E01, 7.574220E00
9.980738E01, 1.200942E01
9.981223E01, 1.644318E01
9.981701E01, 2.087550E01
9.982173E01, 2.530638E01
9.982639E01, 2.973582E01
9.983099E01, 3.416382E01
9.983552E01, 3.859038E01
9.984000E01, 4.301550E01
9.984441E01, 4.743918E01
9.984876E01, 5.186142E01
9.985305E01, 5.628222E01
9.985728E01, 6.070158E01
9.986144E01, 6.511950E01
9.986555E01, 6.953598E01
9.986959E01, 7.395102E01
9.987357E01, 7.836462E01
9.987749E01, 8.277678E01
9.988135E01, 8.718750E01
9.988514E01, 9.159678E01
9.988888E01, 9.600462E01
9.989255E01, 1.004110E02
9.989616E01, 1.048160E02
9.989971E01, 1.092195E02
9.990320E01, 1.136216E02
9.990662E01, 1.180222E02
9.990999E01, 1.224214E02
9.991329E01, 1.268192E02
9.991653E01, 1.312155E02
9.991971E01, 1.356104E02
9.992283E01, 1.400038E02
9.992588E01, 1.443958E02
9.992888E01, 1.487864E02
9.993181E01, 1.531755E02
9.993468E01, 1.575632E02
9.993749E01, 1.619494E02
9.994024E01, 1.663342E02
9.994292E01, 1.707176E02
9.994554E01, 1.750995E02
9.994811E01, 1.794800E02
9.995061E01, 1.838590E02
9.995305E01, 1.882366E02
9.995542E01, 1.926128E02
9.995774E01, 1.969875E02
9.995999E01, 2.013608E02
9.996218E01, 2.057326E02
9.996431E01, 2.101030E02
9.996638E01, 2.144720E02
9.996839E01, 2.188395E02
9.997033E01, 2.232056E02
9.997222E01, 2.275702E02
9.997404E01, 2.319334E02
9.997580E01, 2.362952E02
9.997749E01, 2.406555E02
9.997913E01, 2.450144E02
9.998070E01, 2.493718E02
9.998222E01, 2.537278E02
9.998367E01, 2.580824E02
9.998506E01, 2.624355E02
9.998639E01, 2.667872E02
9.998765E01, 2.711374E02
9.998885E01, 2.754862E02
9.999000E01, 2.798336E02
9.999108E01, 2.841795E02
9.999210E01, 2.885240E02
9.999305E01, 2.928670E02
9.999395E01, 2.972086E02
9.999478E01, 3.015488E02
9.999555E01, 3.058875E02
9.999626E01, 3.102248E02
9.999691E01, 3.145606E02
9.999750E01, 3.188950E02
9.999802E01, 3.232280E02
9.999849E01, 3.275595E02
9.999889E01, 3.318896E02
9.999923E01, 3.362182E02
9.999951E01, 3.405454E02
9.999972E01, 3.448712E02
9.999988E01, 3.491955E02
9.999997E01, 3.535184E02
1.000000E02, 3.578398E02
1.000000E02, 2.159820E00
1.000000E02, 6.478380E00
1.000000E02, 1.079550E01
1.000000E02, 1.511118E01
1.000000E02, 1.942542E01
1.000000E02, 2.373822E01
1.000000E02, 2.804958E01
1.000000E02, 3.235950E01
1.000000E02, 3.666798E01
1.000000E02, 4.097502E01
1.000000E02, 4.528062E01
1.000000E02, 4.958478E01
1.000000E02, 5.388750E01
1.000000E02, 5.818878E01
1.000000E02, 6.248862E01
1.000000E02, 6.678702E01
1.000000E02, 7.108398E01
1.000000E02, 7.537950E01
1.000000E02, 7.967358E01
1.000000E02, 8.396622E01
1.000000E02, 8.825742E01
1.000000E02, 9.254718E01
1.000000E02, 9.683550E01
1.000000E02, 1.011224E02
1.000000E02, 1.054078E02
1.000000E02, 1.096918E02
1.000000E02, 1.139744E02
1.000000E02, 1.182555E02
1.000000E02, 1.225352E02
1.000000E02, 1.268134E02
1.000000E02, 1.310902E02
1.000000E02, 1.353656E02
1.000000E02, 1.396395E02
1.000000E02, 1.439120E02
1.000000E02, 1.481830E02
1.000000E02, 1.524526E02
1.000000E02, 1.567208E02
1.000000E02, 1.609875E02
1.000000E02, 1.652528E02
1.000000E02, 1.695166E02
1.000000E02, 1.737790E02
1.000000E02, 1.780400E02
1.000000E02, 1.822995E02
1.000000E02, 1.865576E02
1.000000E02, 1.908142E02
1.000000E02, 1.950694E02
1.000000E02, 1.993232E02
1.000000E02, 2.035755E02
1.000000E02, 2.078264E02
1.000000E02, 2.120758E02
1.000000E02, 2.163238E02
1.000000E02, 2.205704E02
1.000000E02, 2.248155E02
1.000000E02, 2.290592E02
1.000000E02, 2.333014E02
1.000000E02, 2.375422E02
1.000000E02, 2.417816E02
1.000000E02, 2.460195E02
1.000000E02, 2.502560E02
1.000000E02, 2.544910E02
1.000000E02, 2.587246E02
1.000000E02, 2.629568E02
1.000000E02, 2.671875E02
1.000000E02, 2.714168E02
1.000000E02, 2.756446E02
1.000000E02, 2.798710E02
1.000000E02, 2.840960E02
1.000000E02, 2.883195E02
1.000000E02, 2.925416E02
1.000000E02, 2.967622E02
1.000000E02, 3.009814E02
1.000000E02, 3.051992E02
1.000000E02, 3.094155E02
1.000000E02, 3.136304E02
1.000000E02, 3.178438E02
1.000000E02, 3.220558E02
1.000000E02, 3.262664E02
1.000000E02, 3.304755E02
1.000000E02, 3.346832E02
1.000000E02, 3.388894E02
1.000000E02, 3.430942E02
1.000000E02, 3.472976E02
1.000000E02, 3.514995E02
1.000000E02, 3.557000E02
1.000000E02, 3.598990E02
1.000000E02, 4.096620E00
1.000000E02, 8.292780E00
1.000000E02, 1.248750E01
1.000000E02, 1.668078E01
1.000000E02, 2.087262E01
1.000000E02, 2.506302E01
1.000000E02, 2.925198E01
1.000000E02, 3.343950E01
1.000000E02, 3.762558E01
1.000000E02, 4.181022E01
1.000000E02, 4.599342E01
1.000000E02, 5.017518E01
1.000000E02, 5.435550E01
1.000000E02, 5.853438E01
1.000000E02, 6.271182E01
1.000000E02, 6.688782E01
1.000000E02, 7.106238E01
1.000000E02, 7.523550E01
1.000000E02, 7.940718E01
1.000000E02, 8.357742E01
1.000000E02, 8.774622E01
1.000000E02, 9.191358E01
1.000000E02, 9.607950E01
1.000000E02, 1.002440E02
1.000000E02, 1.044070E02
1.000000E02, 1.085686E02
1.000000E02, 1.127288E02
1.000000E02, 1.168875E02
1.000000E02, 1.210448E02
1.000000E02, 1.252006E02
1.000000E02, 1.293550E02
1.000000E02, 1.335080E02
1.000000E02, 1.376595E02
1.000000E02, 1.418096E02
1.000000E02, 1.459582E02
1.000000E02, 1.501054E02
1.000000E02, 1.542512E02
1.000000E02, 1.583955E02
1.000000E02, 1.625384E02
1.000000E02, 1.666798E02
1.000000E02, 1.708198E02
1.000000E02, 1.749584E02
1.000000E02, 1.790955E02
1.000000E02, 1.832312E02
1.000000E02, 1.873654E02
1.000000E02, 1.914982E02
1.000000E02, 1.956296E02
1.000000E02, 1.997595E02
1.000000E02, 2.038880E02
1.000000E02, 2.080150E02
1.000000E02, 2.121406E02
1.000000E02, 2.162648E02
1.000000E02, 2.203875E02
1.000000E02, 2.245088E02
1.000000E02, 2.286286E02
1.000000E02, 2.327470E02
1.000000E02, 2.368640E02
1.000000E02, 2.409795E02
1.000000E02, 2.450936E02
1.000000E02, 2.492062E02
1.000000E02, 2.533174E02
1.000000E02, 2.574272E02
1.000000E02, 2.615355E02
1.000000E02, 2.656424E02
1.000000E02, 2.697478E02
1.000000E02, 2.738518E02
1.000000E02, 2.779544E02
1.000000E02, 2.820555E02
1.000000E02, 2.861552E02
1.000000E02, 2.902534E02
1.000000E02, 2.943502E02
1.000000E02, 2.984456E02
1.000000E02, 3.025395E02
1.000000E02, 3.066320E02
1.000000E02, 3.107230E02
1.000000E02, 3.148126E02
1.000000E02, 3.189008E02
1.000000E02, 3.229875E02
1.000000E02, 3.270728E02
1.000000E02, 3.311566E02
1.000000E02, 3.352390E02
1.000000E02, 3.393200E02
1.000000E02, 3.433995E02
1.000000E02, 3.474776E02
1.000000E02, 3.515542E02
1.000000E02, 3.556294E02
1.000000E02, 3.597032E02
1.000000E02, 3.775500E00
1.000000E02, 7.846380E00
1.000000E02, 1.191582E01
1.000000E02, 1.598382E01
1.000000E02, 2.005038E01
1.000000E02, 2.411550E01
1.000000E02, 2.817918E01
1.000000E02, 3.224142E01
1.000000E02, 3.630222E01
1.000000E02, 4.036158E01
1.000000E02, 4.441950E01
1.000000E02, 4.847598E01
1.000000E02, 5.253102E01
1.000000E02, 5.658462E01
1.000000E02, 6.063678E01
1.000000E02, 6.468750E01
1.000000E02, 6.873678E01
1.000000E02, 7.278462E01
1.000000E02, 7.683102E01
1.000000E02, 8.087598E01
1.000000E02, 8.491950E01
1.000000E02, 8.896158E01
1.000000E02, 9.300222E01
1.000000E02, 9.704142E01
1.000000E02, 1.010792E02
1.000000E02, 1.051155E02
1.000000E02, 1.091504E02
1.000000E02, 1.131838E02
1.000000E02, 1.172158E02
1.000000E02, 1.212464E02
1.000000E02, 1.252755E02
1.000000E02, 1.293032E02
1.000000E02, 1.333294E02
1.000000E02, 1.373542E02
1.000000E02, 1.413776E02
1.000000E02, 1.453995E02
1.000000E02, 1.494200E02
1.000000E02, 1.534390E02
1.000000E02, 1.574566E02
1.000000E02, 1.614728E02
1.000000E02, 1.654875E02
1.000000E02, 1.695008E02
1.000000E02, 1.735126E02
1.000000E02, 1.775230E02
1.000000E02, 1.815320E02
1.000000E02, 1.855395E02
1.000000E02, 1.895456E02
1.000000E02, 1.935502E02
1.000000E02, 1.975534E02
1.000000E02, 2.015552E02
1.000000E02, 2.055555E02
1.000000E02, 2.095544E02
1.000000E02, 2.135518E02
1.000000E02, 2.175478E02
1.000000E02, 2.215424E02
1.000000E02, 2.255355E02
1.000000E02, 2.295272E02
1.000000E02, 2.335174E02
1.000000E02, 2.375062E02
1.000000E02, 2.414936E02
1.000000E02, 2.454795E02
1.000000E02, 2.494640E02
1.000000E02, 2.534470E02
1.000000E02, 2.574286E02
1.000000E02, 2.614088E02
1.000000E02, 2.653875E02
1.000000E02, 2.693648E02
1.000000E02, 2.733406E02
1.000000E02, 2.773150E02
1.000000E02, 2.812880E02
1.000000E02, 2.852595E02
1.000000E02, 2.892296E02
1.000000E02, 2.931982E02
1.000000E02, 2.971654E02
1.000000E02, 3.011312E02
1.000000E02, 3.050955E02
1.000000E02, 3.090584E02
1.000000E02, 3.130198E02
1.000000E02, 3.169798E02
1.000000E02, 3.209384E02
1.000000E02, 3.248955E02
1.000000E02, 3.288512E02
1.000000E02, 3.328054E02
1.000000E02, 3.367582E02
1.000000E02, 3.407096E02
1.000000E02, 3.446595E02
1.000000E02, 3.486080E02
1.000000E02, 3.525550E02
1.000000E02, 3.565006E02
1.000000E02, 4.447800E-01
1.000000E02, 4.387500E00
1.000000E02, 8.328780E00
1.000000E02, 1.226862E01
1.000000E02, 1.620702E01
1.000000E02, 2.014398E01
1.000000E02, 2.407950E01
1.000000E02, 2.801358E01
1.000000E02, 3.194622E01
1.000000E02, 3.587742E01
1.000000E02, 3.980718E01
1.000000E02, 4.373550E01
1.000000E02, 4.766238E01
1.000000E02, 5.158782E01
1.000000E02, 5.551182E01
1.000000E02, 5.943438E01
1.000000E02, 6.335550E01
1.000000E02, 6.727518E01
1.000000E02, 7.119342E01
1.000000E02, 7.511022E01
1.000000E02, 7.902558E01
1.000000E02, 8.293950E01
1.000000E02, 8.685198E01
1.000000E02, 9.076302E01
1.000000E02, 9.467262E01
1.000000E02, 9.858078E01
1.000000E02, 1.024875E02
1.000000E02, 1.063928E02
1.000000E02, 1.102966E02
1.000000E02, 1.141990E02
1.000000E02, 1.181000E02
1.000000E02, 1.219995E02
1.000000E02, 1.258976E02
1.000000E02, 1.297942E02
1.000000E02, 1.336894E02
1.000000E02, 1.375832E02
1.000000E02, 1.414755E02
1.000000E02, 1.453664E02
1.000000E02, 1.492558E02
1.000000E02, 1.531438E02
1.000000E02, 1.570304E02
1.000000E02, 1.609155E02
1.000000E02, 1.647992E02
1.000000E02, 1.686814E02
1.000000E02, 1.725622E02
1.000000E02, 1.764416E02
1.000000E02, 1.803195E02
1.000000E02, 1.841960E02
1.000000E02, 1.880710E02
1.000000E02, 1.919446E02
1.000000E02, 1.958168E02
1.000000E02, 1.996875E02
1.000000E02, 2.035568E02
1.000000E02, 2.074246E02
1.000000E02, 2.112910E02
1.000000E02, 2.151560E02
1.000000E02, 2.190195E02
1.000000E02, 2.228816E02
1.000000E02, 2.267422E02
1.000000E02, 2.306014E02
1.000000E02, 2.344592E02
1.000000E02, 2.383155E02
1.000000E02, 2.421704E02
1.000000E02, 2.460238E02
1.000000E02, 2.498758E02
1.000000E02, 2.537264E02
1.000000E02, 2.575755E02
1.000000E02, 2.614232E02
1.000000E02, 2.652694E02
1.000000E02, 2.691142E02
1.000000E02, 2.729576E02
1.000000E02, 2.767995E02
1.000000E02, 2.806400E02
1.000000E02, 2.844790E02
1.000000E02, 2.883166E02
1.000000E02, 2.921528E02
1.000000E02, 2.959875E02
1.000000E02, 2.998208E02
1.000000E02, 3.036526E02
1.000000E02, 3.074830E02
1.000000E02, 3.113120E02
1.000000E02, 3.151395E02
1.000000E02, 3.189656E02
1.000000E02, 3.227902E02
1.000000E02, 3.266134E02
1.000000E02, 3.304352E02
1.000000E02, 3.342555E02
1.000000E02, 3.380744E02
1.000000E02, 3.418918E02
1.000000E02, 3.457078E02
1.000000E02, 3.495224E02
1.000000E02, 3.533355E02
1.000000E02, 3.571472E02
1.000000E02, 9.574200E-01
1.000000E02, 4.766220E00
1.000000E02, 8.573580E00
1.000000E02, 1.237950E01
1.000000E02, 1.618398E01
1.000000E02, 1.998702E01
1.000000E02, 2.378862E01
1.000000E02, 2.758878E01
1.000000E02, 3.138750E01
1.000000E02, 3.518478E01
1.000000E02, 3.898062E01
1.000000E02, 4.277502E01
1.000000E02, 4.656798E01
1.000000E02, 5.035950E01
1.000000E02, 5.414958E01
1.000000E02, 5.793822E01
1.000000E02, 6.172542E01
1.000000E02, 6.551118E01
1.000000E02, 6.929550E01
1.000000E02, 7.307838E01
1.000000E02, 7.685982E01
1.000000E02, 8.063982E01
1.000000E02, 8.441838E01
1.000000E02, 8.819550E01
1.000000E02, 9.197118E01
1.000000E02, 9.574542E01
1.000000E02, 9.951822E01
1.000000E02, 1.032896E02
1.000000E02, 1.070595E02
1.000000E02, 1.108280E02
1.000000E02, 1.145950E02
1.000000E02, 1.183606E02
1.000000E02, 1.221248E02
1.000000E02, 1.258875E02
1.000000E02, 1.296488E02
1.000000E02, 1.334086E02
1.000000E02, 1.371670E02
1.000000E02, 1.409240E02
1.000000E02, 1.446795E02
1.000000E02, 1.484336E02
1.000000E02, 1.521862E02
1.000000E02, 1.559374E02
1.000000E02, 1.596872E02
1.000000E02, 1.634355E02
1.000000E02, 1.671824E02
1.000000E02, 1.709278E02
1.000000E02, 1.746718E02
1.000000E02, 1.784144E02
1.000000E02, 1.821555E02
1.000000E02, 1.858952E02
1.000000E02, 1.896334E02
1.000000E02, 1.933702E02
1.000000E02, 1.971056E02
1.000000E02, 2.008395E02
1.000000E02, 2.045720E02
1.000000E02, 2.083030E02
1.000000E02, 2.120326E02
1.000000E02, 2.157608E02
1.000000E02, 2.194875E02
1.000000E02, 2.232128E02
1.000000E02, 2.269366E02
1.000000E02, 2.306590E02
1.000000E02, 2.343800E02
1.000000E02, 2.380995E02
1.000000E02, 2.418176E02
1.000000E02, 2.455342E02
1.000000E02, 2.492494E02
1.000000E02, 2.529632E02
1.000000E02, 2.566755E02
1.000000E02, 2.603864E02
1.000000E02, 2.640958E02
1.000000E02, 2.678038E02
1.000000E02, 2.715104E02
1.000000E02, 2.752155E02
1.000000E02, 2.789192E02
1.000000E02, 2.826214E02
1.000000E02, 2.863222E02
1.000000E02, 2.900216E02
1.000000E02, 2.937195E02
1.000000E02, 2.974160E02
1.000000E02, 3.011110E02
1.000000E02, 3.048046E02
1.000000E02, 3.084968E02
1.000000E02, 3.121875E02
1.000000E02, 3.158768E02
1.000000E02, 3.195646E02
1.000000E02, 3.232510E02
1.000000E02, 3.269360E02
1.000000E02, 3.306195E02
1.000000E02, 3.343016E02
1.000000E02, 3.379822E02
1.000000E02, 3.416614E02
1.000000E02, 3.453392E02
1.000000E02, 3.490155E02
1.000000E02, 3.526904E02
1.000000E02, 3.563638E02
1.000000E02, 3.582000E-02
1.000000E02, 3.706380E00
1.000000E02, 7.375500E00
1.000000E02, 1.104318E01
1.000000E02, 1.470942E01
1.000000E02, 1.837422E01
1.000000E02, 2.203758E01
1.000000E02, 2.569950E01
1.000000E02, 2.935998E01
1.000000E02, 3.301902E01
1.000000E02, 3.667662E01
1.000000E02, 4.033278E01
1.000000E02, 4.398750E01
1.000000E02, 4.764078E01
1.000000E02, 5.129262E01
1.000000E02, 5.494302E01
1.000000E02, 5.859198E01
1.000000E02, 6.223950E01
1.000000E02, 6.588558E01
1.000000E02, 6.953022E01
1.000000E02, 7.317342E01
1.000000E02, 7.681518E01
1.000000E02, 8.045550E01
1.000000E02, 8.409438E01
1.000000E02, 8.773182E01
1.000000E02, 9.136782E01
1.000000E02, 9.500238E01
1.000000E02, 9.863550E01
1.000000E02, 1.022672E02
1.000000E02, 1.058974E02
1.000000E02, 1.095262E02
1.000000E02, 1.131536E02
1.000000E02, 1.167795E02
1.000000E02, 1.204040E02
1.000000E02, 1.240270E02
1.000000E02, 1.276486E02
1.000000E02, 1.312688E02
1.000000E02, 1.348875E02
1.000000E02, 1.385048E02
1.000000E02, 1.421206E02
1.000000E02, 1.457350E02
1.000000E02, 1.493480E02
1.000000E02, 1.529595E02
1.000000E02, 1.565696E02
1.000000E02, 1.601782E02
1.000000E02, 1.637854E02
1.000000E02, 1.673912E02
1.000000E02, 1.709955E02
1.000000E02, 1.745984E02
1.000000E02, 1.781998E02
1.000000E02, 1.817998E02
1.000000E02, 1.853984E02
1.000000E02, 1.889955E02
1.000000E02, 1.925912E02
1.000000E02, 1.961854E02
1.000000E02, 1.997782E02
1.000000E02, 2.033696E02
1.000000E02, 2.069595E02
1.000000E02, 2.105480E02
1.000000E02, 2.141350E02
1.000000E02, 2.177206E02
1.000000E02, 2.213048E02
1.000000E02, 2.248875E02
1.000000E02, 2.284688E02
1.000000E02, 2.320486E02
1.000000E02, 2.356270E02
1.000000E02, 2.392040E02
1.000000E02, 2.427795E02
1.000000E02, 2.463536E02
1.000000E02, 2.499262E02
1.000000E02, 2.534974E02
1.000000E02, 2.570672E02
1.000000E02, 2.606355E02
1.000000E02, 2.642024E02
1.000000E02, 2.677678E02
1.000000E02, 2.713318E02
1.000000E02, 2.748944E02
1.000000E02, 2.784555E02
1.000000E02, 2.820152E02
1.000000E02, 2.855734E02
1.000000E02, 2.891302E02
1.000000E02, 2.926856E02
1.000000E02, 2.962395E02
1.000000E02, 2.997920E02
1.000000E02, 3.033430E02
1.000000E02, 3.068926E02
1.000000E02, 3.104408E02
1.000000E02, 3.139875E02
1.000000E02, 3.175328E02
1.000000E02, 3.210766E02
1.000000E02, 3.246190E02
1.000000E02, 3.281600E02
1.000000E02, 3.316995E02
1.000000E02, 3.352376E02
1.000000E02, 3.387742E02
1.000000E02, 3.423094E02
1.000000E02, 3.458432E02
1.000000E02, 3.493755E02
1.000000E02, 3.529064E02
1.000000E02, 3.564358E02
1.000000E02, 3.599638E02
1.000000E02, 3.490380E00
1.000000E02, 7.015500E00
1.000000E02, 1.053918E01
1.000000E02, 1.406142E01
1.000000E02, 1.758222E01
1.000000E02, 2.110158E01
1.000000E02, 2.461950E01
1.000000E02, 2.813598E01
1.000000E02, 3.165102E01
1.000000E02, 3.516462E01
1.000000E02, 3.867678E01
1.000000E02, 4.218750E01
1.000000E02, 4.569678E01
1.000000E02, 4.920462E01
1.000000E02, 5.271102E01
1.000000E02, 5.621598E01
1.000000E02, 5.971950E01
1.000000E02, 6.322158E01
1.000000E02, 6.672222E01
1.000000E02, 7.022142E01
1.000000E02, 7.371918E01
1.000000E02, 7.721550E01
1.000000E02, 8.071038E01
1.000000E02, 8.420382E01
1.000000E02, 8.769582E01
1.000000E02, 9.118638E01
1.000000E02, 9.467550E01
1.000000E02, 9.816318E01
1.000000E02, 1.016494E02
1.000000E02, 1.051342E02
1.000000E02, 1.086176E02
1.000000E02, 1.120995E02
1.000000E02, 1.155800E02
1.000000E02, 1.190590E02
1.000000E02, 1.225366E02
1.000000E02, 1.260128E02
1.000000E02, 1.294875E02
1.000000E02, 1.329608E02
1.000000E02, 1.364326E02
1.000000E02, 1.399030E02
1.000000E02, 1.433720E02
1.000000E02, 1.468395E02
1.000000E02, 1.503056E02
1.000000E02, 1.537702E02
1.000000E02, 1.572334E02
1.000000E02, 1.606952E02
1.000000E02, 1.641555E02
1.000000E02, 1.676144E02
1.000000E02, 1.710718E02
1.000000E02, 1.745278E02
1.000000E02, 1.779824E02
1.000000E02, 1.814355E02
1.000000E02, 1.848872E02
1.000000E02, 1.883374E02
1.000000E02, 1.917862E02
1.000000E02, 1.952336E02
1.000000E02, 1.986795E02
1.000000E02, 2.021240E02
1.000000E02, 2.055670E02
1.000000E02, 2.090086E02
1.000000E02, 2.124488E02
1.000000E02, 2.158875E02
1.000000E02, 2.193248E02
1.000000E02, 2.227606E02
1.000000E02, 2.261950E02
1.000000E02, 2.296280E02
1.000000E02, 2.330595E02
1.000000E02, 2.364896E02
1.000000E02, 2.399182E02
1.000000E02, 2.433454E02
1.000000E02, 2.467712E02
1.000000E02, 2.501955E02
1.000000E02, 2.536184E02
1.000000E02, 2.570398E02
1.000000E02, 2.604598E02
1.000000E02, 2.638784E02
1.000000E02, 2.672955E02
1.000000E02, 2.707112E02
1.000000E02, 2.741254E02
1.000000E02, 2.775382E02
1.000000E02, 2.809496E02
1.000000E02, 2.843595E02
1.000000E02, 2.877680E02
1.000000E02, 2.911750E02
1.000000E02, 2.945806E02
1.000000E02, 2.979848E02
1.000000E02, 3.013875E02
1.000000E02, 3.047888E02
1.000000E02, 3.081886E02
1.000000E02, 3.115870E02
1.000000E02, 3.149840E02
1.000000E02, 3.183795E02
1.000000E02, 3.217736E02
1.000000E02, 3.251662E02
1.000000E02, 3.285574E02
1.000000E02, 3.319472E02
1.000000E02, 3.353355E02
1.000000E02, 3.387224E02
1.000000E02, 3.421078E02
1.000000E02, 3.454918E02
1.000000E02, 3.488744E02
1.000000E02, 3.522555E02
1.000000E02, 3.556352E02
1.000000E02, 3.590134E02
1.000000E02, 2.390220E00
1.000000E02, 5.765580E00
1.000000E02, 9.139500E00
1.000000E02, 1.251198E01
1.000000E02, 1.588302E01
1.000000E02, 1.925262E01
1.000000E02, 2.262078E01
1.000000E02, 2.598750E01
1.000000E02, 2.935278E01
1.000000E02, 3.271662E01
1.000000E02, 3.607902E01
1.000000E02, 3.943998E01
1.000000E02, 4.279950E01
1.000000E02, 4.615758E01
1.000000E02, 4.951422E01
1.000000E02, 5.286942E01
1.000000E02, 5.622318E01
1.000000E02, 5.957550E01
1.000000E02, 6.292638E01
1.000000E02, 6.627582E01
1.000000E02, 6.962382E01
1.000000E02, 7.297038E01
1.000000E02, 7.631550E01
1.000000E02, 7.965918E01
1.000000E02, 8.300142E01
1.000000E02, 8.634222E01
1.000000E02, 8.968158E01
1.000000E02, 9.301950E01
1.000000E02, 9.635598E01
1.000000E02, 9.969102E01
1.000000E02, 1.030246E02
1.000000E02, 1.063568E02
1.000000E02, 1.096875E02
1.000000E02, 1.130168E02
1.000000E02, 1.163446E02
1.000000E02, 1.196710E02
1.000000E02, 1.229960E02
1.000000E02, 1.263195E02
1.000000E02, 1.296416E02
1.000000E02, 1.329622E02
1.000000E02, 1.362814E02
1.000000E02, 1.395992E02
1.000000E02, 1.429155E02
1.000000E02, 1.462304E02
1.000000E02, 1.495438E02
1.000000E02, 1.528558E02
1.000000E02, 1.561664E02
1.000000E02, 1.594755E02
1.000000E02, 1.627832E02
1.000000E02, 1.660894E02
1.000000E02, 1.693942E02
1.000000E02, 1.726976E02
1.000000E02, 1.759995E02
1.000000E02, 1.793000E02
1.000000E02, 1.825990E02
1.000000E02, 1.858966E02
1.000000E02, 1.891928E02
1.000000E02, 1.924875E02
1.000000E02, 1.957808E02
1.000000E02, 1.990726E02
1.000000E02, 2.023630E02
1.000000E02, 2.056520E02
1.000000E02, 2.089395E02
1.000000E02, 2.122256E02
1.000000E02, 2.155102E02
1.000000E02, 2.187934E02
1.000000E02, 2.220752E02
1.000000E02, 2.253555E02
1.000000E02, 2.286344E02
1.000000E02, 2.319118E02
1.000000E02, 2.351878E02
1.000000E02, 2.384624E02
1.000000E02, 2.417355E02
1.000000E02, 2.450072E02
1.000000E02, 2.482774E02
1.000000E02, 2.515462E02
1.000000E02, 2.548136E02
1.000000E02, 2.580795E02
1.000000E02, 2.613440E02
1.000000E02, 2.646070E02
1.000000E02, 2.678686E02
1.000000E02, 2.711288E02
1.000000E02, 2.743875E02
1.000000E02, 2.776448E02
1.000000E02, 2.809006E02
1.000000E02, 2.841550E02
1.000000E02, 2.874080E02
1.000000E02, 2.906595E02
1.000000E02, 2.939096E02
1.000000E02, 2.971582E02
1.000000E02, 3.004054E02
1.000000E02, 3.036512E02
1.000000E02, 3.068955E02
1.000000E02, 3.101384E02
1.000000E02, 3.133798E02
1.000000E02, 3.166198E02
1.000000E02, 3.198584E02
1.000000E02, 3.230955E02
1.000000E02, 3.263312E02
1.000000E02, 3.295654E02
1.000000E02, 3.327982E02
1.000000E02, 3.360296E02
1.000000E02, 3.392595E02
1.000000E02, 3.424880E02
1.000000E02, 3.457150E02
1.000000E02, 3.489406E02
1.000000E02, 3.521648E02
1.000000E02, 3.553875E02
1.000000E02, 3.586088E02
1.000000E02, 1.828620E00
1.000000E02, 5.047020E00
1.000000E02, 8.263980E00
1.000000E02, 1.147950E01
1.000000E02, 1.469358E01
1.000000E02, 1.790622E01
1.000000E02, 2.111742E01
1.000000E02, 2.432718E01
1.000000E02, 2.753550E01
1.000000E02, 3.074238E01
1.000000E02, 3.394782E01
1.000000E02, 3.715182E01
1.000000E02, 4.035438E01
1.000000E02, 4.355550E01
1.000000E02, 4.675518E01
1.000000E02, 4.995342E01
1.000000E02, 5.315022E01
1.000000E02, 5.634558E01
1.000000E02, 5.953950E01
1.000000E02, 6.273198E01
1.000000E02, 6.592302E01
1.000000E02, 6.911262E01
1.000000E02, 7.230078E01
1.000000E02, 7.548750E01
1.000000E02, 7.867278E01
1.000000E02, 8.185662E01
1.000000E02, 8.503902E01
1.000000E02, 8.821998E01
1.000000E02, 9.139950E01
1.000000E02, 9.457758E01
1.000000E02, 9.775422E01
1.000000E02, 1.009294E02
1.000000E02, 1.041032E02
1.000000E02, 1.072755E02
1.000000E02, 1.104464E02
1.000000E02, 1.136158E02
1.000000E02, 1.167838E02
1.000000E02, 1.199504E02
1.000000E02, 1.231155E02
1.000000E02, 1.262792E02
1.000000E02, 1.294414E02
1.000000E02, 1.326022E02
1.000000E02, 1.357616E02
1.000000E02, 1.389195E02
1.000000E02, 1.420760E02
1.000000E02, 1.452310E02
1.000000E02, 1.483846E02
1.000000E02, 1.515368E02
1.000000E02, 1.546875E02
1.000000E02, 1.578368E02
1.000000E02, 1.609846E02
1.000000E02, 1.641310E02
1.000000E02, 1.672760E02
1.000000E02, 1.704195E02
1.000000E02, 1.735616E02
1.000000E02, 1.767022E02
1.000000E02, 1.798414E02
1.000000E02, 1.829792E02
1.000000E02, 1.861155E02
1.000000E02, 1.892504E02
1.000000E02, 1.923838E02
1.000000E02, 1.955158E02
1.000000E02, 1.986464E02
1.000000E02, 2.017755E02
1.000000E02, 2.049032E02
1.000000E02, 2.080294E02
1.000000E02, 2.111542E02
1.000000E02, 2.142776E02
1.000000E02, 2.173995E02
1.000000E02, 2.205200E02
1.000000E02, 2.236390E02
1.000000E02, 2.267566E02
1.000000E02, 2.298728E02
1.000000E02, 2.329875E02
1.000000E02, 2.361008E02
1.000000E02, 2.392126E02
1.000000E02, 2.423230E02
1.000000E02, 2.454320E02
1.000000E02, 2.485395E02
1.000000E02, 2.516456E02
1.000000E02, 2.547502E02
1.000000E02, 2.578534E02
1.000000E02, 2.609552E02
1.000000E02, 2.640555E02
1.000000E02, 2.671544E02
1.000000E02, 2.702518E02
1.000000E02, 2.733478E02
1.000000E02, 2.764424E02
1.000000E02, 2.795355E02
1.000000E02, 2.826272E02
1.000000E02, 2.857174E02
1.000000E02, 2.888062E02
1.000000E02, 2.918936E02
1.000000E02, 2.949795E02
1.000000E02, 2.980640E02
1.000000E02, 3.011470E02
1.000000E02, 3.042286E02
1.000000E02, 3.073088E02
1.000000E02, 3.103875E02
1.000000E02, 3.134648E02
1.000000E02, 3.165406E02
1.000000E02, 3.196150E02
1.000000E02, 3.226880E02
1.000000E02, 3.257595E02
1.000000E02, 3.288296E02
1.000000E02, 3.318982E02
1.000000E02, 3.349654E02
1.000000E02, 3.380312E02
1.000000E02, 3.410955E02
1.000000E02, 3.441584E02
1.000000E02, 3.472198E02
1.000000E02, 3.502798E02
1.000000E02, 3.533384E02
1.000000E02, 3.563955E02
1.000000E02, 3.594512E02
1.000000E02, 2.505420E00
1.000000E02, 5.558220E00
1.000000E02, 8.609580E00
1.000000E02, 1.165950E01
1.000000E02, 1.470798E01
1.000000E02, 1.775502E01
1.000000E02, 2.080062E01
1.000000E02, 2.384478E01
1.000000E02, 2.688750E01
1.000000E02, 2.992878E01
1.000000E02, 3.296862E01
1.000000E02, 3.600702E01
1.000000E02, 3.904398E01
1.000000E02, 4.207950E01
1.000000E02, 4.511358E01
1.000000E02, 4.814622E01
1.000000E02, 5.117742E01
1.000000E02, 5.420718E01
1.000000E02, 5.723550E01
1.000000E02, 6.026238E01
1.000000E02, 6.328782E01
1.000000E02, 6.631182E01
1.000000E02, 6.933438E01
1.000000E02, 7.235550E01
1.000000E02, 7.537518E01
1.000000E02, 7.839342E01
1.000000E02, 8.141022E01
1.000000E02, 8.442558E01
1.000000E02, 8.743950E01
1.000000E02, 9.045198E01
1.000000E02, 9.346302E01
1.000000E02, 9.647262E01
1.000000E02, 9.948078E01
1.000000E02, 1.024875E02
1.000000E02, 1.054928E02
1.000000E02, 1.084966E02
1.000000E02, 1.114990E02
1.000000E02, 1.145000E02
1.000000E02, 1.174995E02
1.000000E02, 1.204976E02
1.000000E02, 1.234942E02
1.000000E02, 1.264894E02
1.000000E02, 1.294832E02
1.000000E02, 1.324755E02
1.000000E02, 1.354664E02
1.000000E02, 1.384558E02
1.000000E02, 1.414438E02
1.000000E02, 1.444304E02
1.000000E02, 1.474155E02
1.000000E02, 1.503992E02
1.000000E02, 1.533814E02
1.000000E02, 1.563622E02
1.000000E02, 1.593416E02
1.000000E02, 1.623195E02
1.000000E02, 1.652960E02
1.000000E02, 1.682710E02
1.000000E02, 1.712446E02
1.000000E02, 1.742168E02
1.000000E02, 1.771875E02
1.000000E02, 1.801568E02
1.000000E02, 1.831246E02
1.000000E02, 1.860910E02
1.000000E02, 1.890560E02
1.000000E02, 1.920195E02
1.000000E02, 1.949816E02
1.000000E02, 1.979422E02
1.000000E02, 2.009014E02
1.000000E02, 2.038592E02
1.000000E02, 2.068155E02
1.000000E02, 2.097704E02
1.000000E02, 2.127238E02
1.000000E02, 2.156758E02
1.000000E02, 2.186264E02
1.000000E02, 2.215755E02
1.000000E02, 2.245232E02
1.000000E02, 2.274694E02
1.000000E02, 2.304142E02
1.000000E02, 2.333576E02
1.000000E02, 2.362995E02
1.000000E02, 2.392400E02
1.000000E02, 2.421790E02
1.000000E02, 2.451166E02
1.000000E02, 2.480528E02
1.000000E02, 2.509875E02
1.000000E02, 2.539208E02
1.000000E02, 2.568526E02
1.000000E02, 2.597830E02
1.000000E02, 2.627120E02
1.000000E02, 2.656395E02
1.000000E02, 2.685656E02
1.000000E02, 2.714902E02
1.000000E02, 2.744134E02
1.000000E02, 2.773352E02
1.000000E02, 2.802555E02
1.000000E02, 2.831744E02
1.000000E02, 2.860918E02
1.000000E02, 2.890078E02
1.000000E02, 2.919224E02
1.000000E02, 2.948355E02
1.000000E02, 2.977472E02
1.000000E02, 3.006574E02
1.000000E02, 3.035662E02
1.000000E02, 3.064736E02
1.000000E02, 3.093795E02
1.000000E02, 3.122840E02
1.000000E02, 3.151870E02
1.000000E02, 3.180886E02
1.000000E02, 3.209888E02
1.000000E02, 3.238875E02
1.000000E02, 3.267848E02
1.000000E02, 3.296806E02
1.000000E02, 3.325750E02
1.000000E02, 3.354680E02
1.000000E02, 3.383595E02
1.000000E02, 3.412496E02
1.000000E02, 3.441382E02
1.000000E02, 3.470254E02
1.000000E02, 3.499112E02
1.000000E02, 3.527955E02
1.000000E02, 3.556784E02
1.000000E02, 3.585598E02
1.000000E02, 1.439820E00
1.000000E02, 4.318380E00
1.000000E02, 7.195500E00
1.000000E02, 1.007118E01
1.000000E02, 1.294542E01
1.000000E02, 1.581822E01
1.000000E02, 1.868958E01
1.000000E02, 2.155950E01
1.000000E02, 2.442798E01
1.000000E02, 2.729502E01
1.000000E02, 3.016062E01
1.000000E02, 3.302478E01
1.000000E02, 3.588750E01
1.000000E02, 3.874878E01
1.000000E02, 4.160862E01
1.000000E02, 4.446702E01
1.000000E02, 4.732398E01
1.000000E02, 5.017950E01
1.000000E02, 5.303358E01
1.000000E02, 5.588622E01
1.000000E02, 5.873742E01
1.000000E02, 6.158718E01
1.000000E02, 6.443550E01
1.000000E02, 6.728238E01
1.000000E02, 7.012782E01
1.000000E02, 7.297182E01
1.000000E02, 7.581438E01
1.000000E02, 7.865550E01
1.000000E02, 8.149518E01
1.000000E02, 8.433342E01
1.000000E02, 8.717022E01
1.000000E02, 9.000558E01
1.000000E02, 9.283950E01
1.000000E02, 9.567198E01
1.000000E02, 9.850302E01
1.000000E02, 1.013326E02
1.000000E02, 1.041608E02
1.000000E02, 1.069875E02
1.000000E02, 1.098128E02
1.000000E02, 1.126366E02
1.000000E02, 1.154590E02
1.000000E02, 1.182800E02
1.000000E02, 1.210995E02
1.000000E02, 1.239176E02
1.000000E02, 1.267342E02
1.000000E02, 1.295494E02
1.000000E02, 1.323632E02
1.000000E02, 1.351755E02
1.000000E02, 1.379864E02
1.000000E02, 1.407958E02
1.000000E02, 1.436038E02
1.000000E02, 1.464104E02
1.000000E02, 1.492155E02
1.000000E02, 1.520192E02
1.000000E02, 1.548214E02
1.000000E02, 1.576222E02
1.000000E02, 1.604216E02
1.000000E02, 1.632195E02
1.000000E02, 1.660160E02
1.000000E02, 1.688110E02
1.000000E02, 1.716046E02
1.000000E02, 1.743968E02
1.000000E02, 1.771875E02
1.000000E02, 1.799768E02
1.000000E02, 1.827646E02
1.000000E02, 1.855510E02
1.000000E02, 1.883360E02
1.000000E02, 1.911195E02
1.000000E02, 1.939016E02
1.000000E02, 1.966822E02
1.000000E02, 1.994614E02
1.000000E02, 2.022392E02
1.000000E02, 2.050155E02
1.000000E02, 2.077904E02
1.000000E02, 2.105638E02
1.000000E02, 2.133358E02
1.000000E02, 2.161064E02
1.000000E02, 2.188755E02
1.000000E02, 2.216432E02
1.000000E02, 2.244094E02
1.000000E02, 2.271742E02
1.000000E02, 2.299376E02
1.000000E02, 2.326995E02
1.000000E02, 2.354600E02
1.000000E02, 2.382190E02
1.000000E02, 2.409766E02
1.000000E02, 2.437328E02
1.000000E02, 2.464875E02
1.000000E02, 2.492408E02
1.000000E02, 2.519926E02
1.000000E02, 2.547430E02
1.000000E02, 2.574920E02
1.000000E02, 2.602395E02
1.000000E02, 2.629856E02
1.000000E02, 2.657302E02
1.000000E02, 2.684734E02
1.000000E02, 2.712152E02
1.000000E02, 2.739555E02
1.000000E02, 2.766944E02
1.000000E02, 2.794318E02
1.000000E02, 2.821678E02
1.000000E02, 2.849024E02
1.000000E02, 2.876355E02
1.000000E02, 2.903672E02
1.000000E02, 2.930974E02
1.000000E02, 2.958262E02
1.000000E02, 2.985536E02
1.000000E02, 3.012795E02
1.000000E02, 3.040040E02
1.000000E02, 3.067270E02
1.000000E02, 3.094486E02
1.000000E02, 3.121688E02
1.000000E02, 3.148875E02
1.000000E02, 3.176048E02
1.000000E02, 3.203206E02
1.000000E02, 3.230350E02
1.000000E02, 3.257480E02
1.000000E02, 3.284595E02
1.000000E02, 3.311696E02
1.000000E02, 3.338782E02
1.000000E02, 3.365854E02
1.000000E02, 3.392912E02
1.000000E02, 3.419955E02
1.000000E02, 3.446984E02
1.000000E02, 3.473998E02
1.000000E02, 3.500998E02
1.000000E02, 3.527984E02
1.000000E02, 3.554955E02
1.000000E02, 3.581912E02
1.000000E02, 8.854200E-01
1.000000E02, 3.578220E00
1.000000E02, 6.269580E00
1.000000E02, 8.959500E00
1.000000E02, 1.164798E01
1.000000E02, 1.433502E01
1.000000E02, 1.702062E01
1.000000E02, 1.970478E01
1.000000E02, 2.238750E01
1.000000E02, 2.506878E01
1.000000E02, 2.774862E01
1.000000E02, 3.042702E01
1.000000E02, 3.310398E01
1.000000E02, 3.577950E01
1.000000E02, 3.845358E01
1.000000E02, 4.112622E01
1.000000E02, 4.379742E01
1.000000E02, 4.646718E01
1.000000E02, 4.913550E01
1.000000E02, 5.180238E01
1.000000E02, 5.446782E01
1.000000E02, 5.713182E01
1.000000E02, 5.979438E01
1.000000E02, 6.245550E01
1.000000E02, 6.511518E01
1.000000E02, 6.777342E01
1.000000E02, 7.043022E01
1.000000E02, 7.308558E01
1.000000E02, 7.573950E01
1.000000E02, 7.839198E01
1.000000E02, 8.104302E01
1.000000E02, 8.369262E01
1.000000E02, 8.634078E01
1.000000E02, 8.898750E01
1.000000E02, 9.163278E01
1.000000E02, 9.427662E01
1.000000E02, 9.691902E01
1.000000E02, 9.955998E01
1.000000E02, 1.021995E02
1.000000E02, 1.048376E02
1.000000E02, 1.074742E02
1.000000E02, 1.101094E02
1.000000E02, 1.127432E02
1.000000E02, 1.153755E02
1.000000E02, 1.180064E02
1.000000E02, 1.206358E02
1.000000E02, 1.232638E02
1.000000E02, 1.258904E02
1.000000E02, 1.285155E02
1.000000E02, 1.311392E02
1.000000E02, 1.337614E02
1.000000E02, 1.363822E02
1.000000E02, 1.390016E02
1.000000E02, 1.416195E02
1.000000E02, 1.442360E02
1.000000E02, 1.468510E02
1.000000E02, 1.494646E02
1.000000E02, 1.520768E02
1.000000E02, 1.546875E02
1.000000E02, 1.572968E02
1.000000E02, 1.599046E02
1.000000E02, 1.625110E02
1.000000E02, 1.651160E02
1.000000E02, 1.677195E02
1.000000E02, 1.703216E02
1.000000E02, 1.729222E02
1.000000E02, 1.755214E02
1.000000E02, 1.781192E02
1.000000E02, 1.807155E02
1.000000E02, 1.833104E02
1.000000E02, 1.859038E02
1.000000E02, 1.884958E02
1.000000E02, 1.910864E02
1.000000E02, 1.936755E02
1.000000E02, 1.962632E02
1.000000E02, 1.988494E02
1.000000E02, 2.014342E02
1.000000E02, 2.040176E02
1.000000E02, 2.065995E02
1.000000E02, 2.091800E02
1.000000E02, 2.117590E02
1.000000E02, 2.143366E02
1.000000E02, 2.169128E02
1.000000E02, 2.194875E02
1.000000E02, 2.220608E02
1.000000E02, 2.246326E02
1.000000E02, 2.272030E02
1.000000E02, 2.297720E02
1.000000E02, 2.323395E02
1.000000E02, 2.349056E02
1.000000E02, 2.374702E02
1.000000E02, 2.400334E02
1.000000E02, 2.425952E02
1.000000E02, 2.451555E02
1.000000E02, 2.477144E02
1.000000E02, 2.502718E02
1.000000E02, 2.528278E02
1.000000E02, 2.553824E02
1.000000E02, 2.579355E02
1.000000E02, 2.604872E02
1.000000E02, 2.630374E02
1.000000E02, 2.655862E02
1.000000E02, 2.681336E02
1.000000E02, 2.706795E02
1.000000E02, 2.732240E02
1.000000E02, 2.757670E02
1.000000E02, 2.783086E02
1.000000E02, 2.808488E02
1.000000E02, 2.833875E02
1.000000E02, 2.859248E02
1.000000E02, 2.884606E02
1.000000E02, 2.909950E02
1.000000E02, 2.935280E02
1.000000E02, 2.960595E02
1.000000E02, 2.985896E02
1.000000E02, 3.011182E02
1.000000E02, 3.036454E02
1.000000E02, 3.061712E02
1.000000E02, 3.086955E02
1.000000E02, 3.112184E02
1.000000E02, 3.137398E02
1.000000E02, 3.162598E02
1.000000E02, 3.187784E02
1.000000E02, 3.212955E02
1.000000E02, 3.238112E02
1.000000E02, 3.263254E02
1.000000E02, 3.288382E02
1.000000E02, 3.313496E02
1.000000E02, 3.338595E02
1.000000E02, 3.363680E02
1.000000E02, 3.388750E02
1.000000E02, 3.413806E02
1.000000E02, 3.438848E02
1.000000E02, 3.463875E02
1.000000E02, 3.488888E02
1.000000E02, 3.513886E02
1.000000E02, 3.538870E02
1.000000E02, 3.563840E02
1.000000E02, 3.588795E02
1.000000E02, 1.373580E00
1.000000E02, 3.866220E00
1.000000E02, 6.357420E00
1.000000E02, 8.847180E00
1.000000E02, 1.133550E01
1.000000E02, 1.382238E01
1.000000E02, 1.630782E01
1.000000E02, 1.879182E01
1.000000E02, 2.127438E01
1.000000E02, 2.375550E01
1.000000E02, 2.623518E01
1.000000E02, 2.871342E01
1.000000E02, 3.119022E01
1.000000E02, 3.366558E01
1.000000E02, 3.613950E01
1.000000E02, 3.861198E01
1.000000E02, 4.108302E01
1.000000E02, 4.355262E01
1.000000E02, 4.602078E01
1.000000E02, 4.848750E01
1.000000E02, 5.095278E01
1.000000E02, 5.341662E01
1.000000E02, 5.587902E01
1.000000E02, 5.833998E01
1.000000E02, 6.079950E01
1.000000E02, 6.325758E01
1.000000E02, 6.571422E01
1.000000E02, 6.816942E01
1.000000E02, 7.062318E01
1.000000E02, 7.307550E01
1.000000E02, 7.552638E01
1.000000E02, 7.797582E01
1.000000E02, 8.042382E01
1.000000E02, 8.287038E01
1.000000E02, 8.531550E01
1.000000E02, 8.775918E01
1.000000E02, 9.020142E01
1.000000E02, 9.264222E01
1.000000E02, 9.508158E01
1.000000E02, 9.751950E01
1.000000E02, 9.995598E01
1.000000E02, 1.023910E02
1.000000E02, 1.048246E02
1.000000E02, 1.072568E02
1.000000E02, 1.096875E02
1.000000E02, 1.121168E02
1.000000E02, 1.145446E02
1.000000E02, 1.169710E02
1.000000E02, 1.193960E02
1.000000E02, 1.218195E02
1.000000E02, 1.242416E02
1.000000E02, 1.266622E02
1.000000E02, 1.290814E02
1.000000E02, 1.314992E02
1.000000E02, 1.339155E02
1.000000E02, 1.363304E02
1.000000E02, 1.387438E02
1.000000E02, 1.411558E02
1.000000E02, 1.435664E02
1.000000E02, 1.459755E02
1.000000E02, 1.483832E02
1.000000E02, 1.507894E02
1.000000E02, 1.531942E02
1.000000E02, 1.555976E02
1.000000E02, 1.579995E02
1.000000E02, 1.604000E02
1.000000E02, 1.627990E02
1.000000E02, 1.651966E02
1.000000E02, 1.675928E02
1.000000E02, 1.699875E02
1.000000E02, 1.723808E02
1.000000E02, 1.747726E02
1.000000E02, 1.771630E02
1.000000E02, 1.795520E02
1.000000E02, 1.819395E02
1.000000E02, 1.843256E02
1.000000E02, 1.867102E02
1.000000E02, 1.890934E02
1.000000E02, 1.914752E02
1.000000E02, 1.938555E02
1.000000E02, 1.962344E02
1.000000E02, 1.986118E02
1.000000E02, 2.009878E02
1.000000E02, 2.033624E02
1.000000E02, 2.057355E02
1.000000E02, 2.081072E02
1.000000E02, 2.104774E02
1.000000E02, 2.128462E02
1.000000E02, 2.152136E02
1.000000E02, 2.175795E02
1.000000E02, 2.199440E02
1.000000E02, 2.223070E02
1.000000E02, 2.246686E02
1.000000E02, 2.270288E02
1.000000E02, 2.293875E02
1.000000E02, 2.317448E02
1.000000E02, 2.341006E02
1.000000E02, 2.364550E02
1.000000E02, 2.388080E02
1.000000E02, 2.411595E02
1.000000E02, 2.435096E02
1.000000E02, 2.458582E02
1.000000E02, 2.482054E02
1.000000E02, 2.505512E02
1.000000E02, 2.528955E02
1.000000E02, 2.552384E02
1.000000E02, 2.575798E02
1.000000E02, 2.599198E02
1.000000E02, 2.622584E02
1.000000E02, 2.645955E02
1.000000E02, 2.669312E02
1.000000E02, 2.692654E02
1.000000E02, 2.715982E02
1.000000E02, 2.739296E02
1.000000E02, 2.762595E02
1.000000E02, 2.785880E02
1.000000E02, 2.809150E02
1.000000E02, 2.832406E02
1.000000E02, 2.855648E02
1.000000E02, 2.878875E02
1.000000E02, 2.902088E02
1.000000E02, 2.925286E02
1.000000E02, 2.948470E02
1.000000E02, 2.971640E02
1.000000E02, 2.994795E02
1.000000E02, 3.017936E02
1.000000E02, 3.041062E02
1.000000E02, 3.064174E02
1.000000E02, 3.087272E02
1.000000E02, 3.110355E02
1.000000E02, 3.133424E02
1.000000E02, 3.156478E02
1.000000E02, 3.179518E02
1.000000E02, 3.202544E02
1.000000E02, 3.225555E02
1.000000E02, 3.248552E02
1.000000E02, 3.271534E02
1.000000E02, 3.294502E02
1.000000E02, 3.317456E02
1.000000E02, 3.340395E02
1.000000E02, 3.363320E02
1.000000E02, 3.386230E02
1.000000E02, 3.409126E02
1.000000E02, 3.432008E02
1.000000E02, 3.454875E02
1.000000E02, 3.477728E02
1.000000E02, 3.500566E02
1.000000E02, 3.523390E02
1.000000E02, 3.546200E02
1.000000E02, 3.568995E02
1.000000E02, 3.591776E02
1.000000E02, 1.454220E00
1.000000E02, 3.729420E00
1.000000E02, 6.003180E00
1.000000E02, 8.275500E00
1.000000E02, 1.054638E01
1.000000E02, 1.281582E01
1.000000E02, 1.508382E01
1.000000E02, 1.735038E01
1.000000E02, 1.961550E01
1.000000E02, 2.187918E01
1.000000E02, 2.414142E01
1.000000E02, 2.640222E01
1.000000E02, 2.866158E01
1.000000E02, 3.091950E01
1.000000E02, 3.317598E01
1.000000E02, 3.543102E01
1.000000E02, 3.768462E01
1.000000E02, 3.993678E01
1.000000E02, 4.218750E01
1.000000E02, 4.443678E01
1.000000E02, 4.668462E01
1.000000E02, 4.893102E01
1.000000E02, 5.117598E01
1.000000E02, 5.341950E01
1.000000E02, 5.566158E01
1.000000E02, 5.790222E01
1.000000E02, 6.014142E01
1.000000E02, 6.237918E01
1.000000E02, 6.461550E01
1.000000E02, 6.685038E01
1.000000E02, 6.908382E01
1.000000E02, 7.131582E01
1.000000E02, 7.354638E01
1.000000E02, 7.577550E01
1.000000E02, 7.800318E01
1.000000E02, 8.022942E01
1.000000E02, 8.245422E01
1.000000E02, 8.467758E01
1.000000E02, 8.689950E01
1.000000E02, 8.911998E01
1.000000E02, 9.133902E01
1.000000E02, 9.355662E01
1.000000E02, 9.577278E01
1.000000E02, 9.798750E01
1.000000E02, 1.002008E02
1.000000E02, 1.024126E02
1.000000E02, 1.046230E02
1.000000E02, 1.068320E02
1.000000E02, 1.090395E02
1.000000E02, 1.112456E02
1.000000E02, 1.134502E02
1.000000E02, 1.156534E02
1.000000E02, 1.178552E02
1.000000E02, 1.200555E02
1.000000E02, 1.222544E02
1.000000E02, 1.244518E02
1.000000E02, 1.266478E02
1.000000E02, 1.288424E02
1.000000E02, 1.310355E02
1.000000E02, 1.332272E02
1.000000E02, 1.354174E02
1.000000E02, 1.376062E02
1.000000E02, 1.397936E02
1.000000E02, 1.419795E02
1.000000E02, 1.441640E02
1.000000E02, 1.463470E02
1.000000E02, 1.485286E02
1.000000E02, 1.507088E02
1.000000E02, 1.528875E02
1.000000E02, 1.550648E02
1.000000E02, 1.572406E02
1.000000E02, 1.594150E02
1.000000E02, 1.615880E02
1.000000E02, 1.637595E02
1.000000E02, 1.659296E02
1.000000E02, 1.680982E02
1.000000E02, 1.702654E02
1.000000E02, 1.724312E02
1.000000E02, 1.745955E02
1.000000E02, 1.767584E02
1.000000E02, 1.789198E02
1.000000E02, 1.810798E02
1.000000E02, 1.832384E02
1.000000E02, 1.853955E02
1.000000E02, 1.875512E02
1.000000E02, 1.897054E02
1.000000E02, 1.918582E02
1.000000E02, 1.940096E02
1.000000E02, 1.961595E02
1.000000E02, 1.983080E02
1.000000E02, 2.004550E02
1.000000E02, 2.026006E02
1.000000E02, 2.047448E02
1.000000E02, 2.068875E02
1.000000E02, 2.090288E02
1.000000E02, 2.111686E02
1.000000E02, 2.133070E02
1.000000E02, 2.154440E02
1.000000E02, 2.175795E02
1.000000E02, 2.197136E02
1.000000E02, 2.218462E02
1.000000E02, 2.239774E02
1.000000E02, 2.261072E02
1.000000E02, 2.282355E02
1.000000E02, 2.303624E02
1.000000E02, 2.324878E02
1.000000E02, 2.346118E02
1.000000E02, 2.367344E02
1.000000E02, 2.388555E02
1.000000E02, 2.409752E02
1.000000E02, 2.430934E02
1.000000E02, 2.452102E02
1.000000E02, 2.473256E02
1.000000E02, 2.494395E02
1.000000E02, 2.515520E02
1.000000E02, 2.536630E02
1.000000E02, 2.557726E02
1.000000E02, 2.578808E02
1.000000E02, 2.599875E02
1.000000E02, 2.620928E02
1.000000E02, 2.641966E02
1.000000E02, 2.662990E02
1.000000E02, 2.684000E02
1.000000E02, 2.704995E02
1.000000E02, 2.725976E02
1.000000E02, 2.746942E02
1.000000E02, 2.767894E02
1.000000E02, 2.788832E02
1.000000E02, 2.809755E02
1.000000E02, 2.830664E02
1.000000E02, 2.851558E02
1.000000E02, 2.872438E02
1.000000E02, 2.893304E02
1.000000E02, 2.914155E02
1.000000E02, 2.934992E02
1.000000E02, 2.955814E02
1.000000E02, 2.976622E02
1.000000E02, 2.997416E02
1.000000E02, 3.018195E02
1.000000E02, 3.038960E02
1.000000E02, 3.059710E02
1.000000E02, 3.080446E02
1.000000E02, 3.101168E02
1.000000E02, 3.121875E02
1.000000E02, 3.142568E02
1.000000E02, 3.163246E02
1.000000E02, 3.183910E02
1.000000E02, 3.204560E02
1.000000E02, 3.225195E02
1.000000E02, 3.245816E02
1.000000E02, 3.266422E02
1.000000E02, 3.287014E02
1.000000E02, 3.307592E02
1.000000E02, 3.328155E02
1.000000E02, 3.348704E02
1.000000E02, 3.369238E02
1.000000E02, 3.389758E02
1.000000E02, 3.410264E02
1.000000E02, 3.430755E02
1.000000E02, 3.451232E02
1.000000E02, 3.471694E02
1.000000E02, 3.492142E02
1.000000E02, 3.512576E02
1.000000E02, 3.532995E02
1.000000E02, 3.553400E02
1.000000E02, 3.573790E02
1.000000E02, 3.594166E02
1.000000E02, 1.452780E00
1.000000E02, 3.487500E00
1.000000E02, 5.520780E00
1.000000E02, 7.552620E00
1.000000E02, 9.583020E00
1.000000E02, 1.161198E01
1.000000E02, 1.363950E01
1.000000E02, 1.566558E01
1.000000E02, 1.769022E01
1.000000E02, 1.971342E01
1.000000E02, 2.173518E01
1.000000E02, 2.375550E01
1.000000E02, 2.577438E01
1.000000E02, 2.779182E01
1.000000E02, 2.980782E01
1.000000E02, 3.182238E01
1.000000E02, 3.383550E01
1.000000E02, 3.584718E01
1.000000E02, 3.785742E01
1.000000E02, 3.986622E01
1.000000E02, 4.187358E01
1.000000E02, 4.387950E01
1.000000E02, 4.588398E01
1.000000E02, 4.788702E01
1.000000E02, 4.988862E01
1.000000E02, 5.188878E01
1.000000E02, 5.388750E01
1.000000E02, 5.588478E01
1.000000E02, 5.788062E01
1.000000E02, 5.987502E01
1.000000E02, 6.186798E01
1.000000E02, 6.385950E01
1.000000E02, 6.584958E01
1.000000E02, 6.783822E01
1.000000E02, 6.982542E01
1.000000E02, 7.181118E01
1.000000E02, 7.379550E01
1.000000E02, 7.577838E01
1.000000E02, 7.775982E01
1.000000E02, 7.973982E01
1.000000E02, 8.171838E01
1.000000E02, 8.369550E01
1.000000E02, 8.567118E01
1.000000E02, 8.764542E01
1.000000E02, 8.961822E01
1.000000E02, 9.158958E01
1.000000E02, 9.355950E01
1.000000E02, 9.552798E01
1.000000E02, 9.749502E01
1.000000E02, 9.946062E01
1.000000E02, 1.014248E02
1.000000E02, 1.033875E02
1.000000E02, 1.053488E02
1.000000E02, 1.073086E02
1.000000E02, 1.092670E02
1.000000E02, 1.112240E02
1.000000E02, 1.131795E02
1.000000E02, 1.151336E02
1.000000E02, 1.170862E02
1.000000E02, 1.190374E02
1.000000E02, 1.209872E02
1.000000E02, 1.229355E02
1.000000E02, 1.248824E02
1.000000E02, 1.268278E02
1.000000E02, 1.287718E02
1.000000E02, 1.307144E02
1.000000E02, 1.326555E02
1.000000E02, 1.345952E02
1.000000E02, 1.365334E02
1.000000E02, 1.384702E02
1.000000E02, 1.404056E02
1.000000E02, 1.423395E02
1.000000E02, 1.442720E02
1.000000E02, 1.462030E02
1.000000E02, 1.481326E02
1.000000E02, 1.500608E02
1.000000E02, 1.519875E02
1.000000E02, 1.539128E02
1.000000E02, 1.558366E02
1.000000E02, 1.577590E02
1.000000E02, 1.596800E02
1.000000E02, 1.615995E02
1.000000E02, 1.635176E02
1.000000E02, 1.654342E02
1.000000E02, 1.673494E02
1.000000E02, 1.692632E02
1.000000E02, 1.711755E02
1.000000E02, 1.730864E02
1.000000E02, 1.749958E02
1.000000E02, 1.769038E02
1.000000E02, 1.788104E02
1.000000E02, 1.807155E02
1.000000E02, 1.826192E02
1.000000E02, 1.845214E02
1.000000E02, 1.864222E02
1.000000E02, 1.883216E02
1.000000E02, 1.902195E02
1.000000E02, 1.921160E02
1.000000E02, 1.940110E02
1.000000E02, 1.959046E02
1.000000E02, 1.977968E02
1.000000E02, 1.996875E02
1.000000E02, 2.015768E02
1.000000E02, 2.034646E02
1.000000E02, 2.053510E02
1.000000E02, 2.072360E02
1.000000E02, 2.091195E02
1.000000E02, 2.110016E02
1.000000E02, 2.128822E02
1.000000E02, 2.147614E02
1.000000E02, 2.166392E02
1.000000E02, 2.185155E02
1.000000E02, 2.203904E02
1.000000E02, 2.222638E02
1.000000E02, 2.241358E02
1.000000E02, 2.260064E02
1.000000E02, 2.278755E02
1.000000E02, 2.297432E02
1.000000E02, 2.316094E02
1.000000E02, 2.334742E02
1.000000E02, 2.353376E02
1.000000E02, 2.371995E02
1.000000E02, 2.390600E02
1.000000E02, 2.409190E02
1.000000E02, 2.427766E02
1.000000E02, 2.446328E02
1.000000E02, 2.464875E02
1.000000E02, 2.483408E02
1.000000E02, 2.501926E02
1.000000E02, 2.520430E02
1.000000E02, 2.538920E02
1.000000E02, 2.557395E02
1.000000E02, 2.575856E02
1.000000E02, 2.594302E02
1.000000E02, 2.612734E02
1.000000E02, 2.631152E02
1.000000E02, 2.649555E02
1.000000E02, 2.667944E02
1.000000E02, 2.686318E02
1.000000E02, 2.704678E02
1.000000E02, 2.723024E02
1.000000E02, 2.741355E02
1.000000E02, 2.759672E02
1.000000E02, 2.777974E02
1.000000E02, 2.796262E02
1.000000E02, 2.814536E02
1.000000E02, 2.832795E02
1.000000E02, 2.851040E02
1.000000E02, 2.869270E02
1.000000E02, 2.887486E02
1.000000E02, 2.905688E02
1.000000E02, 2.923875E02
1.000000E02, 2.942048E02
1.000000E02, 2.960206E02
1.000000E02, 2.978350E02
1.000000E02, 2.996480E02
1.000000E02, 3.014595E02
1.000000E02, 3.032696E02
1.000000E02, 3.050782E02
1.000000E02, 3.068854E02
1.000000E02, 3.086912E02
1.000000E02, 3.104955E02
1.000000E02, 3.122984E02
1.000000E02, 3.140998E02
1.000000E02, 3.158998E02
1.000000E02, 3.176984E02
1.000000E02, 3.194955E02
1.000000E02, 3.212912E02
1.000000E02, 3.230854E02
1.000000E02, 3.248782E02
1.000000E02, 3.266696E02
1.000000E02, 3.284595E02
1.000000E02, 3.302480E02
1.000000E02, 3.320350E02
1.000000E02, 3.338206E02
1.000000E02, 3.356048E02
1.000000E02, 3.373875E02
1.000000E02, 3.391688E02
1.000000E02, 3.409486E02
1.000000E02, 3.427270E02
1.000000E02, 3.445040E02
1.000000E02, 3.462795E02
1.000000E02, 3.480536E02
1.000000E02, 3.498262E02
1.000000E02, 3.515974E02
1.000000E02, 3.533672E02
1.000000E02, 3.551355E02
1.000000E02, 3.569024E02
1.000000E02, 3.586678E02
1.000000E02, 4.318200E-01
1.000000E02, 2.194380E00
1.000000E02, 3.955500E00
1.000000E02, 5.715180E00
1.000000E02, 7.473420E00
1.000000E02, 9.230220E00
1.000000E02, 1.098558E01
1.000000E02, 1.273950E01
1.000000E02, 1.449198E01
1.000000E02, 1.624302E01
1.000000E02, 1.799262E01
1.000000E02, 1.974078E01
1.000000E02, 2.148750E01
1.000000E02, 2.323278E01
1.000000E02, 2.497662E01
1.000000E02, 2.671902E01
1.000000E02, 2.845998E01
1.000000E02, 3.019950E01
1.000000E02, 3.193758E01
1.000000E02, 3.367422E01
1.000000E02, 3.540942E01
1.000000E02, 3.714318E01
1.000000E02, 3.887550E01
1.000000E02, 4.060638E01
1.000000E02, 4.233582E01
1.000000E02, 4.406382E01
1.000000E02, 4.579038E01
1.000000E02, 4.751550E01
1.000000E02, 4.923918E01
1.000000E02, 5.096142E01
1.000000E02, 5.268222E01
1.000000E02, 5.440158E01
1.000000E02, 5.611950E01
1.000000E02, 5.783598E01
1.000000E02, 5.955102E01
1.000000E02, 6.126462E01
1.000000E02, 6.297678E01
1.000000E02, 6.468750E01
1.000000E02, 6.639678E01
1.000000E02, 6.810462E01
1.000000E02, 6.981102E01
1.000000E02, 7.151598E01
1.000000E02, 7.321950E01
1.000000E02, 7.492158E01
1.000000E02, 7.662222E01
1.000000E02, 7.832142E01
1.000000E02, 8.001918E01
1.000000E02, 8.171550E01
1.000000E02, 8.341038E01
1.000000E02, 8.510382E01
1.000000E02, 8.679582E01
1.000000E02, 8.848638E01
1.000000E02, 9.017550E01
1.000000E02, 9.186318E01
1.000000E02, 9.354942E01
1.000000E02, 9.523422E01
1.000000E02, 9.691758E01
1.000000E02, 9.859950E01
1.000000E02, 1.002800E02
1.000000E02, 1.019590E02
1.000000E02, 1.036366E02
1.000000E02, 1.053128E02
1.000000E02, 1.069875E02
1.000000E02, 1.086608E02
1.000000E02, 1.103326E02
1.000000E02, 1.120030E02
1.000000E02, 1.136720E02
1.000000E02, 1.153395E02
1.000000E02, 1.170056E02
1.000000E02, 1.186702E02
1.000000E02, 1.203334E02
1.000000E02, 1.219952E02
1.000000E02, 1.236555E02
1.000000E02, 1.253144E02
1.000000E02, 1.269718E02
1.000000E02, 1.286278E02
1.000000E02, 1.302824E02
1.000000E02, 1.319355E02
1.000000E02, 1.335872E02
1.000000E02, 1.352374E02
1.000000E02, 1.368862E02
1.000000E02, 1.385336E02
1.000000E02, 1.401795E02
1.000000E02, 1.418240E02
1.000000E02, 1.434670E02
1.000000E02, 1.451086E02
1.000000E02, 1.467488E02
1.000000E02, 1.483875E02
1.000000E02, 1.500248E02
1.000000E02, 1.516606E02
1.000000E02, 1.532950E02
1.000000E02, 1.549280E02
1.000000E02, 1.565595E02
1.000000E02, 1.581896E02
1.000000E02, 1.598182E02
1.000000E02, 1.614454E02
1.000000E02, 1.630712E02
1.000000E02, 1.646955E02
1.000000E02, 1.663184E02
1.000000E02, 1.679398E02
1.000000E02, 1.695598E02
1.000000E02, 1.711784E02
1.000000E02, 1.727955E02
1.000000E02, 1.744112E02
1.000000E02, 1.760254E02
1.000000E02, 1.776382E02
1.000000E02, 1.792496E02
1.000000E02, 1.808595E02
1.000000E02, 1.824680E02
1.000000E02, 1.840750E02
1.000000E02, 1.856806E02
1.000000E02, 1.872848E02
1.000000E02, 1.888875E02
1.000000E02, 1.904888E02
1.000000E02, 1.920886E02
1.000000E02, 1.936870E02
1.000000E02, 1.952840E02
1.000000E02, 1.968795E02
1.000000E02, 1.984736E02
1.000000E02, 2.000662E02
1.000000E02, 2.016574E02
1.000000E02, 2.032472E02
1.000000E02, 2.048355E02
1.000000E02, 2.064224E02
1.000000E02, 2.080078E02
1.000000E02, 2.095918E02
1.000000E02, 2.111744E02
1.000000E02, 2.127555E02
1.000000E02, 2.143352E02
1.000000E02, 2.159134E02
1.000000E02, 2.174902E02
1.000000E02, 2.190656E02
1.000000E02, 2.206395E02
1.000000E02, 2.222120E02
1.000000E02, 2.237830E02
1.000000E02, 2.253526E02
1.000000E02, 2.269208E02
1.000000E02, 2.284875E02
1.000000E02, 2.300528E02
1.000000E02, 2.316166E02
1.000000E02, 2.331790E02
1.000000E02, 2.347400E02
1.000000E02, 2.362995E02
1.000000E02, 2.378576E02
1.000000E02, 2.394142E02
1.000000E02, 2.409694E02
1.000000E02, 2.425232E02
1.000000E02, 2.440755E02
1.000000E02, 2.456264E02
1.000000E02, 2.471758E02
1.000000E02, 2.487238E02
1.000000E02, 2.502704E02
1.000000E02, 2.518155E02
1.000000E02, 2.533592E02
1.000000E02, 2.549014E02
1.000000E02, 2.564422E02
1.000000E02, 2.579816E02
1.000000E02, 2.595195E02
1.000000E02, 2.610560E02
1.000000E02, 2.625910E02
1.000000E02, 2.641246E02
1.000000E02, 2.656568E02
1.000000E02, 2.671875E02
1.000000E02, 2.687168E02
1.000000E02, 2.702446E02
1.000000E02, 2.717710E02
1.000000E02, 2.732960E02
1.000000E02, 2.748195E02
1.000000E02, 2.763416E02
1.000000E02, 2.778622E02
1.000000E02, 2.793814E02
1.000000E02, 2.808992E02
1.000000E02, 2.824155E02
1.000000E02, 2.839304E02
1.000000E02, 2.854438E02
1.000000E02, 2.869558E02
1.000000E02, 2.884664E02
1.000000E02, 2.899755E02
1.000000E02, 2.914832E02
1.000000E02, 2.929894E02
1.000000E02, 2.944942E02
1.000000E02, 2.959976E02
1.000000E02, 2.974995E02
1.000000E02, 2.990000E02
1.000000E02, 3.004990E02
1.000000E02, 3.019966E02
1.000000E02, 3.034928E02
1.000000E02, 3.049875E02
1.000000E02, 3.064808E02
1.000000E02, 3.079726E02
1.000000E02, 3.094630E02
1.000000E02, 3.109520E02
1.000000E02, 3.124395E02
1.000000E02, 3.139256E02
1.000000E02, 3.154102E02
1.000000E02, 3.168934E02
1.000000E02, 3.183752E02
1.000000E02, 3.198555E02
1.000000E02, 3.213344E02
1.000000E02, 3.228118E02
1.000000E02, 3.242878E02
1.000000E02, 3.257624E02
1.000000E02, 3.272355E02
1.000000E02, 3.287072E02
1.000000E02, 3.301774E02
1.000000E02, 3.316462E02
1.000000E02, 3.331136E02
1.000000E02, 3.345795E02
1.000000E02, 3.360440E02
1.000000E02, 3.375070E02
1.000000E02, 3.389686E02
1.000000E02, 3.404288E02
1.000000E02, 3.418875E02
1.000000E02, 3.433448E02
1.000000E02, 3.448006E02
1.000000E02, 3.462550E02
1.000000E02, 3.477080E02
1.000000E02, 3.491595E02
1.000000E02, 3.506096E02
1.000000E02, 3.520582E02
1.000000E02, 3.535054E02
1.000000E02, 3.549512E02
1.000000E02, 3.563955E02
1.000000E02, 3.578384E02
1.000000E02, 3.592798E02
1.000000E02, 7.198200E-01
1.000000E02, 2.158380E00
1.000000E02, 3.595500E00
1.000000E02, 5.031180E00
1.000000E02, 6.465420E00
1.000000E02, 7.898220E00
1.000000E02, 9.329580E00
1.000000E02, 1.075950E01
1.000000E02, 1.218798E01
1.000000E02, 1.361502E01
1.000000E02, 1.504062E01
1.000000E02, 1.646478E01
1.000000E02, 1.788750E01
1.000000E02, 1.930878E01
1.000000E02, 2.072862E01
1.000000E02, 2.214702E01
1.000000E02, 2.356398E01
1.000000E02, 2.497950E01
1.000000E02, 2.639358E01
1.000000E02, 2.780622E01
1.000000E02, 2.921742E01
1.000000E02, 3.062718E01
1.000000E02, 3.203550E01
1.000000E02, 3.344238E01
1.000000E02, 3.484782E01
1.000000E02, 3.625182E01
1.000000E02, 3.765438E01
1.000000E02, 3.905550E01
1.000000E02, 4.045518E01
1.000000E02, 4.185342E01
1.000000E02, 4.325022E01
1.000000E02, 4.464558E01
1.000000E02, 4.603950E01
1.000000E02, 4.743198E01
1.000000E02, 4.882302E01
1.000000E02, 5.021262E01
1.000000E02, 5.160078E01
1.000000E02, 5.298750E01
1.000000E02, 5.437278E01
1.000000E02, 5.575662E01
1.000000E02, 5.713902E01
1.000000E02, 5.851998E01
1.000000E02, 5.989950E01
1.000000E02, 6.127758E01
1.000000E02, 6.265422E01
1.000000E02, 6.402942E01
1.000000E02, 6.540318E01
1.000000E02, 6.677550E01
1.000000E02, 6.814638E01
1.000000E02, 6.951582E01
1.000000E02, 7.088382E01
1.000000E02, 7.225038E01
1.000000E02, 7.361550E01
1.000000E02, 7.497918E01
1.000000E02, 7.634142E01
1.000000E02, 7.770222E01
1.000000E02, 7.906158E01
1.000000E02, 8.041950E01
1.000000E02, 8.177598E01
1.000000E02, 8.313102E01
1.000000E02, 8.448462E01
1.000000E02, 8.583678E01
1.000000E02, 8.718750E01
1.000000E02, 8.853678E01
1.000000E02, 8.988462E01
1.000000E02, 9.123102E01
1.000000E02, 9.257598E01
1.000000E02, 9.391950E01
1.000000E02, 9.526158E01
1.000000E02, 9.660222E01
1.000000E02, 9.794142E01
1.000000E02, 9.927918E01
1.000000E02, 1.006155E02
1.000000E02, 1.019504E02
1.000000E02, 1.032838E02
1.000000E02, 1.046158E02
1.000000E02, 1.059464E02
1.000000E02, 1.072755E02
1.000000E02, 1.086032E02
1.000000E02, 1.099294E02
1.000000E02, 1.112542E02
1.000000E02, 1.125776E02
1.000000E02, 1.138995E02
1.000000E02, 1.152200E02
1.000000E02, 1.165390E02
1.000000E02, 1.178566E02
1.000000E02, 1.191728E02
1.000000E02, 1.204875E02
1.000000E02, 1.218008E02
1.000000E02, 1.231126E02
1.000000E02, 1.244230E02
1.000000E02, 1.257320E02
1.000000E02, 1.270395E02
1.000000E02, 1.283456E02
1.000000E02, 1.296502E02
1.000000E02, 1.309534E02
1.000000E02, 1.322552E02
1.000000E02, 1.335555E02
1.000000E02, 1.348544E02
1.000000E02, 1.361518E02
1.000000E02, 1.374478E02
1.000000E02, 1.387424E02
1.000000E02, 1.400355E02
1.000000E02, 1.413272E02
1.000000E02, 1.426174E02
1.000000E02, 1.439062E02
1.000000E02, 1.451936E02
1.000000E02, 1.464795E02
1.000000E02, 1.477640E02
1.000000E02, 1.490470E02
1.000000E02, 1.503286E02
1.000000E02, 1.516088E02
1.000000E02, 1.528875E02
1.000000E02, 1.541648E02
1.000000E02, 1.554406E02
1.000000E02, 1.567150E02
1.000000E02, 1.579880E02
1.000000E02, 1.592595E02
1.000000E02, 1.605296E02
1.000000E02, 1.617982E02
1.000000E02, 1.630654E02
1.000000E02, 1.643312E02
1.000000E02, 1.655955E02
1.000000E02, 1.668584E02
1.000000E02, 1.681198E02
1.000000E02, 1.693798E02
1.000000E02, 1.706384E02
1.000000E02, 1.718955E02
1.000000E02, 1.731512E02
1.000000E02, 1.744054E02
1.000000E02, 1.756582E02
1.000000E02, 1.769096E02
1.000000E02, 1.781595E02
1.000000E02, 1.794080E02
1.000000E02, 1.806550E02
1.000000E02, 1.819006E02
1.000000E02, 1.831448E02
1.000000E02, 1.843875E02
1.000000E02, 1.856288E02
1.000000E02, 1.868686E02
1.000000E02, 1.881070E02
1.000000E02, 1.893440E02
1.000000E02, 1.905795E02
1.000000E02, 1.918136E02
1.000000E02, 1.930462E02
1.000000E02, 1.942774E02
1.000000E02, 1.955072E02
1.000000E02, 1.967355E02
1.000000E02, 1.979624E02
1.000000E02, 1.991878E02
1.000000E02, 2.004118E02
1.000000E02, 2.016344E02
1.000000E02, 2.028555E02
1.000000E02, 2.040752E02
1.000000E02, 2.052934E02
1.000000E02, 2.065102E02
1.000000E02, 2.077256E02
1.000000E02, 2.089395E02
1.000000E02, 2.101520E02
1.000000E02, 2.113630E02
1.000000E02, 2.125726E02
1.000000E02, 2.137808E02
1.000000E02, 2.149875E02
1.000000E02, 2.161928E02
1.000000E02, 2.173966E02
1.000000E02, 2.185990E02
1.000000E02, 2.198000E02
1.000000E02, 2.209995E02
1.000000E02, 2.221976E02
1.000000E02, 2.233942E02
1.000000E02, 2.245894E02
1.000000E02, 2.257832E02
1.000000E02, 2.269755E02
1.000000E02, 2.281664E02
1.000000E02, 2.293558E02
1.000000E02, 2.305438E02
1.000000E02, 2.317304E02
1.000000E02, 2.329155E02
1.000000E02, 2.340992E02
1.000000E02, 2.352814E02
1.000000E02, 2.364622E02
1.000000E02, 2.376416E02
1.000000E02, 2.388195E02
1.000000E02, 2.399960E02
1.000000E02, 2.411710E02
1.000000E02, 2.423446E02
1.000000E02, 2.435168E02
1.000000E02, 2.446875E02
1.000000E02, 2.458568E02
1.000000E02, 2.470246E02
1.000000E02, 2.481910E02
1.000000E02, 2.493560E02
1.000000E02, 2.505195E02
1.000000E02, 2.516816E02
1.000000E02, 2.528422E02
1.000000E02, 2.540014E02
1.000000E02, 2.551592E02
1.000000E02, 2.563155E02
1.000000E02, 2.574704E02
1.000000E02, 2.586238E02
1.000000E02, 2.597758E02
1.000000E02, 2.609264E02
1.000000E02, 2.620755E02
1.000000E02, 2.632232E02
1.000000E02, 2.643694E02
1.000000E02, 2.655142E02
1.000000E02, 2.666576E02
1.000000E02, 2.677995E02
1.000000E02, 2.689400E02
1.000000E02, 2.700790E02
1.000000E02, 2.712166E02
1.000000E02, 2.723528E02
1.000000E02, 2.734875E02
1.000000E02, 2.746208E02
1.000000E02, 2.757526E02
1.000000E02, 2.768830E02
1.000000E02, 2.780120E02
1.000000E02, 2.791395E02
1.000000E02, 2.802656E02
1.000000E02, 2.813902E02
1.000000E02, 2.825134E02
1.000000E02, 2.836352E02
1.000000E02, 2.847555E02
1.000000E02, 2.858744E02
1.000000E02, 2.869918E02
1.000000E02, 2.881078E02
1.000000E02, 2.892224E02
1.000000E02, 2.903355E02
1.000000E02, 2.914472E02
1.000000E02, 2.925574E02
1.000000E02, 2.936662E02
1.000000E02, 2.947736E02
1.000000E02, 2.958795E02
1.000000E02, 2.969840E02
1.000000E02, 2.980870E02
1.000000E02, 2.991886E02
1.000000E02, 3.002888E02
1.000000E02, 3.013875E02
1.000000E02, 3.024848E02
1.000000E02, 3.035806E02
1.000000E02, 3.046750E02
1.000000E02, 3.057680E02
1.000000E02, 3.068595E02
1.000000E02, 3.079496E02
1.000000E02, 3.090382E02
1.000000E02, 3.101254E02
1.000000E02, 3.112112E02
1.000000E02, 3.122955E02
1.000000E02, 3.133784E02
1.000000E02, 3.144598E02
1.000000E02, 3.155398E02
1.000000E02, 3.166184E02
1.000000E02, 3.176955E02
1.000000E02, 3.187712E02
1.000000E02, 3.198454E02
1.000000E02, 3.209182E02
1.000000E02, 3.219896E02
1.000000E02, 3.230595E02
1.000000E02, 3.241280E02
1.000000E02, 3.251950E02
1.000000E02, 3.262606E02
1.000000E02, 3.273248E02
1.000000E02, 3.283875E02
1.000000E02, 3.294488E02
1.000000E02, 3.305086E02
1.000000E02, 3.315670E02
1.000000E02, 3.326240E02
1.000000E02, 3.336795E02
1.000000E02, 3.347336E02
1.000000E02, 3.357862E02
1.000000E02, 3.368374E02
1.000000E02, 3.378872E02
1.000000E02, 3.389355E02
1.000000E02, 3.399824E02
1.000000E02, 3.410278E02
1.000000E02, 3.420718E02
1.000000E02, 3.431144E02
1.000000E02, 3.441555E02
1.000000E02, 3.451952E02
1.000000E02, 3.462334E02
1.000000E02, 3.472702E02
1.000000E02, 3.483056E02
1.000000E02, 3.493395E02
1.000000E02, 3.503720E02
1.000000E02, 3.514030E02
1.000000E02, 3.524326E02
1.000000E02, 3.534608E02
1.000000E02, 3.544875E02
1.000000E02, 3.555128E02
1.000000E02, 3.565366E02
1.000000E02, 3.575590E02
1.000000E02, 3.585800E02
1.000000E02, 3.595995E02
1.000000E02, 6.175800E-01
1.000000E02, 1.634220E00
1.000000E02, 2.649420E00
1.000000E02, 3.663180E00
1.000000E02, 4.675500E00
1.000000E02, 5.686380E00
1.000000E02, 6.695820E00
1.000000E02, 7.703820E00
1.000000E02, 8.710380E00
1.000000E02, 9.715500E00
1.000000E02, 1.071918E01
1.000000E02, 1.172142E01
1.000000E02, 1.272222E01
1.000000E02, 1.372158E01
1.000000E02, 1.471950E01
1.000000E02, 1.571598E01
1.000000E02, 1.671102E01
1.000000E02, 1.770462E01
1.000000E02, 1.869678E01
1.000000E02, 1.968750E01
1.000000E02, 2.067678E01
1.000000E02, 2.166462E01
1.000000E02, 2.265102E01
1.000000E02, 2.363598E01
1.000000E02, 2.461950E01
1.000000E02, 2.560158E01
1.000000E02, 2.658222E01
1.000000E02, 2.756142E01
1.000000E02, 2.853918E01
1.000000E02, 2.951550E01
1.000000E02, 3.049038E01
1.000000E02, 3.146382E01
1.000000E02, 3.243582E01
1.000000E02, 3.340638E01
1.000000E02, 3.437550E01
1.000000E02, 3.534318E01
1.000000E02, 3.630942E01
1.000000E02, 3.727422E01
1.000000E02, 3.823758E01
1.000000E02, 3.919950E01
1.000000E02, 4.015998E01
1.000000E02, 4.111902E01
1.000000E02, 4.207662E01
1.000000E02, 4.303278E01
1.000000E02, 4.398750E01
1.000000E02, 4.494078E01
1.000000E02, 4.589262E01
1.000000E02, 4.684302E01
1.000000E02, 4.779198E01
1.000000E02, 4.873950E01
1.000000E02, 4.968558E01
1.000000E02, 5.063022E01
1.000000E02, 5.157342E01
1.000000E02, 5.251518E01
1.000000E02, 5.345550E01
1.000000E02, 5.439438E01
1.000000E02, 5.533182E01
1.000000E02, 5.626782E01
1.000000E02, 5.720238E01
1.000000E02, 5.813550E01
1.000000E02, 5.906718E01
1.000000E02, 5.999742E01
1.000000E02, 6.092622E01
1.000000E02, 6.185358E01
1.000000E02, 6.277950E01
1.000000E02, 6.370398E01
1.000000E02, 6.462702E01
1.000000E02, 6.554862E01
1.000000E02, 6.646878E01
1.000000E02, 6.738750E01
1.000000E02, 6.830478E01
1.000000E02, 6.922062E01
1.000000E02, 7.013502E01
1.000000E02, 7.104798E01
1.000000E02, 7.195950E01
1.000000E02, 7.286958E01
1.000000E02, 7.377822E01
1.000000E02, 7.468542E01
1.000000E02, 7.559118E01
1.000000E02, 7.649550E01
1.000000E02, 7.739838E01
1.000000E02, 7.829982E01
1.000000E02, 7.919982E01
1.000000E02, 8.009838E01
1.000000E02, 8.099550E01
1.000000E02, 8.189118E01
1.000000E02, 8.278542E01
1.000000E02, 8.367822E01
1.000000E02, 8.456958E01
1.000000E02, 8.545950E01
1.000000E02, 8.634798E01
1.000000E02, 8.723502E01
1.000000E02, 8.812062E01
1.000000E02, 8.900478E01
1.000000E02, 8.988750E01
1.000000E02, 9.076878E01
1.000000E02, 9.164862E01
1.000000E02, 9.252702E01
1.000000E02, 9.340398E01
1.000000E02, 9.427950E01
1.000000E02, 9.515358E01
1.000000E02, 9.602622E01
1.000000E02, 9.689742E01
1.000000E02, 9.776718E01
1.000000E02, 9.863550E01
1.000000E02, 9.950238E01
1.000000E02, 1.003678E02
1.000000E02, 1.012318E02
1.000000E02, 1.020944E02
1.000000E02, 1.029555E02
1.000000E02, 1.038152E02
1.000000E02, 1.046734E02
1.000000E02, 1.055302E02
1.000000E02, 1.063856E02
1.000000E02, 1.072395E02
1.000000E02, 1.080920E02
1.000000E02, 1.089430E02
1.000000E02, 1.097926E02
1.000000E02, 1.106408E02
1.000000E02, 1.114875E02
1.000000E02, 1.123328E02
1.000000E02, 1.131766E02
1.000000E02, 1.140190E02
1.000000E02, 1.148600E02
1.000000E02, 1.156995E02
1.000000E02, 1.165376E02
1.000000E02, 1.173742E02
1.000000E02, 1.182094E02
1.000000E02, 1.190432E02
1.000000E02, 1.198755E02
1.000000E02, 1.207064E02
1.000000E02, 1.215358E02
1.000000E02, 1.223638E02
1.000000E02, 1.231904E02
1.000000E02, 1.240155E02
1.000000E02, 1.248392E02
1.000000E02, 1.256614E02
1.000000E02, 1.264822E02
1.000000E02, 1.273016E02
1.000000E02, 1.281195E02
1.000000E02, 1.289360E02
1.000000E02, 1.297510E02
1.000000E02, 1.305646E02
1.000000E02, 1.313768E02
1.000000E02, 1.321875E02
1.000000E02, 1.329968E02
1.000000E02, 1.338046E02
1.000000E02, 1.346110E02
1.000000E02, 1.354160E02
1.000000E02, 1.362195E02
1.000000E02, 1.370216E02
1.000000E02, 1.378222E02
1.000000E02, 1.386214E02
1.000000E02, 1.394192E02
1.000000E02, 1.402155E02
1.000000E02, 1.410104E02
1.000000E02, 1.418038E02
1.000000E02, 1.425958E02
1.000000E02, 1.433864E02
1.000000E02, 1.441755E02
1.000000E02, 1.449632E02
1.000000E02, 1.457494E02
1.000000E02, 1.465342E02
1.000000E02, 1.473176E02
1.000000E02, 1.480995E02
1.000000E02, 1.488800E02
1.000000E02, 1.496590E02
1.000000E02, 1.504366E02
1.000000E02, 1.512128E02
1.000000E02, 1.519875E02
1.000000E02, 1.527608E02
1.000000E02, 1.535326E02
1.000000E02, 1.543030E02
1.000000E02, 1.550720E02
1.000000E02, 1.558395E02
1.000000E02, 1.566056E02
1.000000E02, 1.573702E02
1.000000E02, 1.581334E02
1.000000E02, 1.588952E02
1.000000E02, 1.596555E02
1.000000E02, 1.604144E02
1.000000E02, 1.611718E02
1.000000E02, 1.619278E02
1.000000E02, 1.626824E02
1.000000E02, 1.634355E02
1.000000E02, 1.641872E02
1.000000E02, 1.649374E02
1.000000E02, 1.656862E02
1.000000E02, 1.664336E02
1.000000E02, 1.671795E02
1.000000E02, 1.679240E02
1.000000E02, 1.686670E02
1.000000E02, 1.694086E02
1.000000E02, 1.701488E02
1.000000E02, 1.708875E02
1.000000E02, 1.716248E02
1.000000E02, 1.723606E02
1.000000E02, 1.730950E02
1.000000E02, 1.738280E02
1.000000E02, 1.745595E02
1.000000E02, 1.752896E02
1.000000E02, 1.760182E02
1.000000E02, 1.767454E02
1.000000E02, 1.774712E02
1.000000E02, 1.781955E02
1.000000E02, 1.789184E02
1.000000E02, 1.796398E02
1.000000E02, 1.803598E02
1.000000E02, 1.810784E02
1.000000E02, 1.817955E02
1.000000E02, 1.825112E02
1.000000E02, 1.832254E02
1.000000E02, 1.839382E02
1.000000E02, 1.846496E02
1.000000E02, 1.853595E02
1.000000E02, 1.860680E02
1.000000E02, 1.867750E02
1.000000E02, 1.874806E02
1.000000E02, 1.881848E02
1.000000E02, 1.888875E02
1.000000E02, 1.895888E02
1.000000E02, 1.902886E02
1.000000E02, 1.909870E02
1.000000E02, 1.916840E02
1.000000E02, 1.923795E02
1.000000E02, 1.930736E02
1.000000E02, 1.937662E02
1.000000E02, 1.944574E02
1.000000E02, 1.951472E02
1.000000E02, 1.958355E02
1.000000E02, 1.965224E02
1.000000E02, 1.972078E02
1.000000E02, 1.978918E02
1.000000E02, 1.985744E02
1.000000E02, 1.992555E02
1.000000E02, 1.999352E02
1.000000E02, 2.006134E02
1.000000E02, 2.012902E02
1.000000E02, 2.019656E02
1.000000E02, 2.026395E02
1.000000E02, 2.033120E02
1.000000E02, 2.039830E02
1.000000E02, 2.046526E02
1.000000E02, 2.053208E02
1.000000E02, 2.059875E02
1.000000E02, 2.066528E02
1.000000E02, 2.073166E02
1.000000E02, 2.079790E02
1.000000E02, 2.086400E02
1.000000E02, 2.092995E02
1.000000E02, 2.099576E02
1.000000E02, 2.106142E02
1.000000E02, 2.112694E02
1.000000E02, 2.119232E02
1.000000E02, 2.125755E02
1.000000E02, 2.132264E02
1.000000E02, 2.138758E02
1.000000E02, 2.145238E02
1.000000E02, 2.151704E02
1.000000E02, 2.158155E02
1.000000E02, 2.164592E02
1.000000E02, 2.171014E02
1.000000E02, 2.177422E02
1.000000E02, 2.183816E02
1.000000E02, 2.190195E02
1.000000E02, 2.196560E02
1.000000E02, 2.202910E02
1.000000E02, 2.209246E02
1.000000E02, 2.215568E02
1.000000E02, 2.221875E02
1.000000E02, 2.228168E02
1.000000E02, 2.234446E02
1.000000E02, 2.240710E02
1.000000E02, 2.246960E02
1.000000E02, 2.253195E02
1.000000E02, 2.259416E02
1.000000E02, 2.265622E02
1.000000E02, 2.271814E02
1.000000E02, 2.277992E02
1.000000E02, 2.284155E02
1.000000E02, 2.290304E02
1.000000E02, 2.296438E02
1.000000E02, 2.302558E02
1.000000E02, 2.308664E02
1.000000E02, 2.314755E02
1.000000E02, 2.320832E02
1.000000E02, 2.326894E02
1.000000E02, 2.332942E02
1.000000E02, 2.338976E02
1.000000E02, 2.344995E02
1.000000E02, 2.351000E02
1.000000E02, 2.356990E02
1.000000E02, 2.362966E02
1.000000E02, 2.368928E02
1.000000E02, 2.374875E02
1.000000E02, 2.380808E02
1.000000E02, 2.386726E02
1.000000E02, 2.392630E02
1.000000E02, 2.398520E02
1.000000E02, 2.404395E02
1.000000E02, 2.410256E02
1.000000E02, 2.416102E02
1.000000E02, 2.421934E02
1.000000E02, 2.427752E02
1.000000E02, 2.433555E02
1.000000E02, 2.439344E02
1.000000E02, 2.445118E02
1.000000E02, 2.450878E02
1.000000E02, 2.456624E02
1.000000E02, 2.462355E02
1.000000E02, 2.468072E02
1.000000E02, 2.473774E02
1.000000E02, 2.479462E02
1.000000E02, 2.485136E02
1.000000E02, 2.490795E02
1.000000E02, 2.496440E02
1.000000E02, 2.502070E02
1.000000E02, 2.507686E02
1.000000E02, 2.513288E02
1.000000E02, 2.518875E02
1.000000E02, 2.524448E02
1.000000E02, 2.530006E02
1.000000E02, 2.535550E02
1.000000E02, 2.541080E02
1.000000E02, 2.546595E02
1.000000E02, 2.552096E02
1.000000E02, 2.557582E02
1.000000E02, 2.563054E02
1.000000E02, 2.568512E02
1.000000E02, 2.573955E02
1.000000E02, 2.579384E02
1.000000E02, 2.584798E02
1.000000E02, 2.590198E02
1.000000E02, 2.595584E02
1.000000E02, 2.600955E02
1.000000E02, 2.606312E02
1.000000E02, 2.611654E02
1.000000E02, 2.616982E02
1.000000E02, 2.622296E02
1.000000E02, 2.627595E02
1.000000E02, 2.632880E02
1.000000E02, 2.638150E02
1.000000E02, 2.643406E02
1.000000E02, 2.648648E02
1.000000E02, 2.653875E02
1.000000E02, 2.659088E02
1.000000E02, 2.664286E02
1.000000E02, 2.669470E02
1.000000E02, 2.674640E02
1.000000E02, 2.679795E02
1.000000E02, 2.684936E02
1.000000E02, 2.690062E02
1.000000E02, 2.695174E02
1.000000E02, 2.700272E02
1.000000E02, 2.705355E02
1.000000E02, 2.710424E02
1.000000E02, 2.715478E02
1.000000E02, 2.720518E02
1.000000E02, 2.725544E02
1.000000E02, 2.730555E02
1.000000E02, 2.735552E02
1.000000E02, 2.740534E02
1.000000E02, 2.745502E02
1.000000E02, 2.750456E02
1.000000E02, 2.755395E02
1.000000E02, 2.760320E02
1.000000E02, 2.765230E02
1.000000E02, 2.770126E02
1.000000E02, 2.775008E02
1.000000E02, 2.779875E02
1.000000E02, 2.784728E02
1.000000E02, 2.789566E02
1.000000E02, 2.794390E02
1.000000E02, 2.799200E02
1.000000E02, 2.803995E02
1.000000E02, 2.808776E02
1.000000E02, 2.813542E02
1.000000E02, 2.818294E02
1.000000E02, 2.823032E02
1.000000E02, 2.827755E02
1.000000E02, 2.832464E02
1.000000E02, 2.837158E02
1.000000E02, 2.841838E02
1.000000E02, 2.846504E02
1.000000E02, 2.851155E02
1.000000E02, 2.855792E02
1.000000E02, 2.860414E02
1.000000E02, 2.865022E02
1.000000E02, 2.869616E02
1.000000E02, 2.874195E02
1.000000E02, 2.878760E02
1.000000E02, 2.883310E02
1.000000E02, 2.887846E02
1.000000E02, 2.892368E02
1.000000E02, 2.896875E02
1.000000E02, 2.901368E02
1.000000E02, 2.905846E02
1.000000E02, 2.910310E02
1.000000E02, 2.914760E02
1.000000E02, 2.919195E02
1.000000E02, 2.923616E02
1.000000E02, 2.928022E02
1.000000E02, 2.932414E02
1.000000E02, 2.936792E02
1.000000E02, 2.941155E02
1.000000E02, 2.945504E02
1.000000E02, 2.949838E02
1.000000E02, 2.954158E02
1.000000E02, 2.958464E02
1.000000E02, 2.962755E02
1.000000E02, 2.967032E02
1.000000E02, 2.971294E02
1.000000E02, 2.975542E02
1.000000E02, 2.979776E02
1.000000E02, 2.983995E02
1.000000E02, 2.988200E02
1.000000E02, 2.992390E02
1.000000E02, 2.996566E02
1.000000E02, 3.000728E02
1.000000E02, 3.004875E02
1.000000E02, 3.009008E02
1.000000E02, 3.013126E02
1.000000E02, 3.017230E02
1.000000E02, 3.021320E02
1.000000E02, 3.025395E02
1.000000E02, 3.029456E02
1.000000E02, 3.033502E02
1.000000E02, 3.037534E02
1.000000E02, 3.041552E02
1.000000E02, 3.045555E02
1.000000E02, 3.049544E02
1.000000E02, 3.053518E02
1.000000E02, 3.057478E02
1.000000E02, 3.061424E02
1.000000E02, 3.065355E02
1.000000E02, 3.069272E02
1.000000E02, 3.073174E02
1.000000E02, 3.077062E02
1.000000E02, 3.080936E02
1.000000E02, 3.084795E02
1.000000E02, 3.088640E02
1.000000E02, 3.092470E02
1.000000E02, 3.096286E02
1.000000E02, 3.100088E02
1.000000E02, 3.103875E02
1.000000E02, 3.107648E02
1.000000E02, 3.111406E02
1.000000E02, 3.115150E02
1.000000E02, 3.118880E02
1.000000E02, 3.122595E02
1.000000E02, 3.126296E02
1.000000E02, 3.129982E02
1.000000E02, 3.133654E02
1.000000E02, 3.137312E02
1.000000E02, 3.140955E02
1.000000E02, 3.144584E02
1.000000E02, 3.148198E02
1.000000E02, 3.151798E02
1.000000E02, 3.155384E02
1.000000E02, 3.158955E02
1.000000E02, 3.162512E02
1.000000E02, 3.166054E02
1.000000E02, 3.169582E02
1.000000E02, 3.173096E02
1.000000E02, 3.176595E02
1.000000E02, 3.180080E02
1.000000E02, 3.183550E02
1.000000E02, 3.187006E02
1.000000E02, 3.190448E02
1.000000E02, 3.193875E02
1.000000E02, 3.197288E02
1.000000E02, 3.200686E02
1.000000E02, 3.204070E02
1.000000E02, 3.207440E02
1.000000E02, 3.210795E02
1.000000E02, 3.214136E02
1.000000E02, 3.217462E02
1.000000E02, 3.220774E02
1.000000E02, 3.224072E02
1.000000E02, 3.227355E02
1.000000E02, 3.230624E02
1.000000E02, 3.233878E02
1.000000E02, 3.237118E02
1.000000E02, 3.240344E02
1.000000E02, 3.243555E02
1.000000E02, 3.246752E02
1.000000E02, 3.249934E02
1.000000E02, 3.253102E02
1.000000E02, 3.256256E02
1.000000E02, 3.259395E02
1.000000E02, 3.262520E02
1.000000E02, 3.265630E02
1.000000E02, 3.268726E02
1.000000E02, 3.271808E02
1.000000E02, 3.274875E02
1.000000E02, 3.277928E02
1.000000E02, 3.280966E02
1.000000E02, 3.283990E02
1.000000E02, 3.287000E02
1.000000E02, 3.289995E02
1.000000E02, 3.292976E02
1.000000E02, 3.295942E02
1.000000E02, 3.298894E02
1.000000E02, 3.301832E02
1.000000E02, 3.304755E02
1.000000E02, 3.307664E02
1.000000E02, 3.310558E02
1.000000E02, 3.313438E02
1.000000E02, 3.316304E02
1.000000E02, 3.319155E02
1.000000E02, 3.321992E02
1.000000E02, 3.324814E02
1.000000E02, 3.327622E02
1.000000E02, 3.330416E02
1.000000E02, 3.333195E02
1.000000E02, 3.335960E02
1.000000E02, 3.338710E02
1.000000E02, 3.341446E02
1.000000E02, 3.344168E02
1.000000E02, 3.346875E02
1.000000E02, 3.349568E02
1.000000E02, 3.352246E02
1.000000E02, 3.354910E02
1.000000E02, 3.357560E02
1.000000E02, 3.360195E02
1.000000E02, 3.362816E02
1.000000E02, 3.365422E02
1.000000E02, 3.368014E02
1.000000E02, 3.370592E02
1.000000E02, 3.373155E02
1.000000E02, 3.375704E02
1.000000E02, 3.378238E02
1.000000E02, 3.380758E02
1.000000E02, 3.383264E02
1.000000E02, 3.385755E02
1.000000E02, 3.388232E02
1.000000E02, 3.390694E02
1.000000E02, 3.393142E02
1.000000E02, 3.395576E02
1.000000E02, 3.397995E02
1.000000E02, 3.400400E02
1.000000E02, 3.402790E02
1.000000E02, 3.405166E02
1.000000E02, 3.407528E02
1.000000E02, 3.409875E02
1.000000E02, 3.412208E02
1.000000E02, 3.414526E02
1.000000E02, 3.416830E02
1.000000E02, 3.419120E02
1.000000E02, 3.421395E02
1.000000E02, 3.423656E02
1.000000E02, 3.425902E02
1.000000E02, 3.428134E02
1.000000E02, 3.430352E02
1.000000E02, 3.432555E02
1.000000E02, 3.434744E02
1.000000E02, 3.436918E02
1.000000E02, 3.439078E02
1.000000E02, 3.441224E02
1.000000E02, 3.443355E02
1.000000E02, 3.445472E02
1.000000E02, 3.447574E02
1.000000E02, 3.449662E02
1.000000E02, 3.451736E02
1.000000E02, 3.453795E02
1.000000E02, 3.455840E02
1.000000E02, 3.457870E02
1.000000E02, 3.459886E02
1.000000E02, 3.461888E02
1.000000E02, 3.463875E02
1.000000E02, 3.465848E02
1.000000E02, 3.467806E02
1.000000E02, 3.469750E02
1.000000E02, 3.471680E02
1.000000E02, 3.473595E02
1.000000E02, 3.475496E02
1.000000E02, 3.477382E02
1.000000E02, 3.479254E02
1.000000E02, 3.481112E02
1.000000E02, 3.482955E02
1.000000E02, 3.484784E02
1.000000E02, 3.486598E02
1.000000E02, 3.488398E02
1.000000E02, 3.490184E02
1.000000E02, 3.491955E02
1.000000E02, 3.493712E02
1.000000E02, 3.495454E02
1.000000E02, 3.497182E02
1.000000E02, 3.498896E02
1.000000E02, 3.500595E02
1.000000E02, 3.502280E02
1.000000E02, 3.503950E02
1.000000E02, 3.505606E02
1.000000E02, 3.507248E02
1.000000E02, 3.508875E02
1.000000E02, 3.510488E02
1.000000E02, 3.512086E02
1.000000E02, 3.513670E02
1.000000E02, 3.515240E02
1.000000E02, 3.516795E02
1.000000E02, 3.518336E02
1.000000E02, 3.519862E02
1.000000E02, 3.521374E02
1.000000E02, 3.522872E02
1.000000E02, 3.524355E02
1.000000E02, 3.525824E02
1.000000E02, 3.527278E02
1.000000E02, 3.528718E02
1.000000E02, 3.530144E02
1.000000E02, 3.531555E02
1.000000E02, 3.532952E02
1.000000E02, 3.534334E02
1.000000E02, 3.535702E02
1.000000E02, 3.537056E02
1.000000E02, 3.538395E02
1.000000E02, 3.539720E02
1.000000E02, 3.541030E02
1.000000E02, 3.542326E02
1.000000E02, 3.543608E02
1.000000E02, 3.544875E02
1.000000E02, 3.546128E02
1.000000E02, 3.547366E02
1.000000E02, 3.548590E02
1.000000E02, 3.549800E02
1.000000E02, 3.550995E02
1.000000E02, 3.552176E02
1.000000E02, 3.553342E02
1.000000E02, 3.554494E02
1.000000E02, 3.555632E02
1.000000E02, 3.556755E02
1.000000E02, 3.557864E02
1.000000E02, 3.558958E02
1.000000E02, 3.560038E02
1.000000E02, 3.561104E02
1.000000E02, 3.562155E02
1.000000E02, 3.563192E02
1.000000E02, 3.564214E02
1.000000E02, 3.565222E02
1.000000E02, 3.566216E02
1.000000E02, 3.567195E02
1.000000E02, 3.568160E02
1.000000E02, 3.569110E02
1.000000E02, 3.570046E02
1.000000E02, 3.570968E02
1.000000E02, 3.571875E02
1.000000E02, 3.572768E02
1.000000E02, 3.573646E02
1.000000E02, 3.574510E02
1.000000E02, 3.575360E02
1.000000E02, 3.576195E02
1.000000E02, 3.577016E02
1.000000E02, 3.577822E02
1.000000E02, 3.578614E02
1.000000E02, 3.579392E02
1.000000E02, 3.580155E02
1.000000E02, 3.580904E02
1.000000E02, 3.581638E02
1.000000E02, 3.582358E02
1.000000E02, 3.583064E02
1.000000E02, 3.583755E02
1.000000E02, 3.584432E02
1.000000E02, 3.585094E02
1.000000E02, 3.585742E02
1.000000E02, 3.586376E02
1.000000E02, 3.586995E02
1.000000E02, 3.587600E02
1.000000E02, 3.588190E02
1.000000E02, 3.588766E02
1.000000E02, 3.589328E02
1.000000E02, 3.589875E02
1.000000E02, 3.590408E02
1.000000E02, 3.590926E02
1.000000E02, 3.591430E02
1.000000E02, 3.591920E02
1.000000E02, 3.592395E02
1.000000E02, 3.592856E02
1.000000E02, 3.593302E02
1.000000E02, 3.593734E02
1.000000E02, 3.594152E02
1.000000E02, 3.594555E02
1.000000E02, 3.594944E02
1.000000E02, 3.595318E02
1.000000E02, 3.595678E02
1.000000E02, 3.596024E02
1.000000E02, 3.596355E02
1.000000E02, 3.596672E02
1.000000E02, 3.596974E02
1.000000E02, 3.597262E02
1.000000E02, 3.597536E02
1.000000E02, 3.597795E02
1.000000E02, 3.598040E02
1.000000E02, 3.598270E02
1.000000E02, 3.598486E02
1.000000E02, 3.598688E02
1.000000E02, 3.598875E02
1.000000E02, 3.599048E02
1.000000E02, 3.599206E02
1.000000E02, 3.599350E02
1.000000E02, 3.599480E02
1.000000E02, 3.599595E02
1.000000E02, 3.599696E02
1.000000E02, 3.599782E02
1.000000E02, 3.599854E02
1.000000E02, 3.599912E02
1.000000E02, 3.599955E02
1.000000E02, 3.599984E02
1.000000E02, 3.599998E02
1.000000E02, 3.599998E02
1.000000E02, 3.599984E02
1.000000E02, 3.599955E02
1.000000E02, 3.599912E02
1.000000E02, 3.599854E02
1.000000E02, 3.599782E02
1.000000E02, 3.599696E02
1.000000E02, 3.599595E02
1.000000E02, 3.599480E02
1.000000E02, 3.599350E02
1.000000E02, 3.599206E02
1.000000E02, 3.599048E02
1.000000E02, 3.598875E02
1.000000E02, 3.598688E02
1.000000E02, 3.598486E02
1.000000E02, 3.598270E02
1.000000E02, 3.598040E02
1.000000E02, 3.597795E02
1.000000E02, 3.597536E02
1.000000E02, 3.597262E02
1.000000E02, 3.596974E02
1.000000E02, 3.596672E02
1.000000E02, 3.596355E02
1.000000E02, 3.596024E02
1.000000E02, 3.595678E02
1.000000E02, 3.595318E02
1.000000E02, 3.594944E02
1.000000E02, 3.594555E02
1.000000E02, 3.594152E02
1.000000E02, 3.593734E02
1.000000E02, 3.593302E02
1.000000E02, 3.592856E02
1.000000E02, 3.592395E02
1.000000E02, 3.591920E02
1.000000E02, 3.591430E02
1.000000E02, 3.590926E02
1.000000E02, 3.590408E02
1.000000E02, 3.589875E02
1.000000E02, 3.589328E02
1.000000E02, 3.588766E02
1.000000E02, 3.588190E02
1.000000E02, 3.587600E02
1.000000E02, 3.586995E02
1.000000E02, 3.586376E02
1.000000E02, 3.585742E02
1.000000E02, 3.585094E02
1.000000E02, 3.584432E02
1.000000E02, 3.583755E02
1.000000E02, 3.583064E02
1.000000E02, 3.582358E02
1.000000E02, 3.581638E02
1.000000E02, 3.580904E02
1.000000E02, 3.580155E02
1.000000E02, 3.579392E02
1.000000E02, 3.578614E02
1.000000E02, 3.577822E02
1.000000E02, 3.577016E02
1.000000E02, 3.576195E02
1.000000E02, 3.575360E02
1.000000E02, 3.574510E02
1.000000E02, 3.573646E02
1.000000E02, 3.572768E02
1.000000E02, 3.571875E02
1.000000E02, 3.570968E02
1.000000E02, 3.570046E02
1.000000E02, 3.569110E02
1.000000E02, 3.568160E02
1.000000E02, 3.567195E02
1.000000E02, 3.566216E02
1.000000E02, 3.565222E02
1.000000E02, 3.564214E02
1.000000E02, 3.563192E02
1.000000E02, 3.562155E02
1.000000E02, 3.561104E02
1.000000E02, 3.560038E02
1.000000E02, 3.558958E02
1.000000E02, 3.557864E02
1.000000E02, 3.556755E02
1.000000E02, 3.555632E02
1.000000E02, 3.554494E02
1.000000E02, 3.553342E02
1.000000E02, 3.552176E02
1.000000E02, 3.550995E02
1.000000E02, 3.549800E02
1.000000E02, 3.548590E02
1.000000E02, 3.547366E02
1.000000E02, 3.546128E02
1.000000E02, 3.544875E02
1.000000E02, 3.543608E02
1.000000E02, 3.542326E02
1.000000E02, 3.541030E02
1.000000E02, 3.539720E02
1.000000E02, 3.538395E02
1.000000E02, 3.537056E02
1.000000E02, 3.535702E02
1.000000E02, 3.534334E02
1.000000E02, 3.532952E02
1.000000E02, 3.531555E02
1.000000E02, 3.530144E02
1.000000E02, 3.528718E02
1.000000E02, 3.527278E02
1.000000E02, 3.525824E02
1.000000E02, 3.524355E02
1.000000E02, 3.522872E02
1.000000E02, 3.521374E02
1.000000E02, 3.519862E02
1.000000E02, 3.518336E02
1.000000E02, 3.516795E02
1.000000E02, 3.515240E02
1.000000E02, 3.513670E02
1.000000E02, 3.512086E02
1.000000E02, 3.510488E02
1.000000E02, 3.508875E02
1.000000E02, 3.507248E02
1.000000E02, 3.505606E02
1.000000E02, 3.503950E02
1.000000E02, 3.502280E02
1.000000E02, 3.500595E02
1.000000E02, 3.498896E02
1.000000E02, 3.497182E02
1.000000E02, 3.495454E02
1.000000E02, 3.493712E02
1.000000E02, 3.491955E02
1.000000E02, 3.490184E02
1.000000E02, 3.488398E02
1.000000E02, 3.486598E02
1.000000E02, 3.484784E02
1.000000E02, 3.482955E02
1.000000E02, 3.481112E02
1.000000E02, 3.479254E02
1.000000E02, 3.477382E02
1.000000E02, 3.475496E02
1.000000E02, 3.473595E02
1.000000E02, 3.471680E02
1.000000E02, 3.469750E02
1.000000E02, 3.467806E02
1.000000E02, 3.465848E02
1.000000E02, 3.463875E02
1.000000E02, 3.461888E02
1.000000E02, 3.459886E02
1.000000E02, 3.457870E02
1.000000E02, 3.455840E02
1.000000E02, 3.453795E02
1.000000E02, 3.451736E02
1.000000E02, 3.449662E02
1.000000E02, 3.447574E02
1.000000E02, 3.445472E02
1.000000E02, 3.443355E02
1.000000E02, 3.441224E02
1.000000E02, 3.439078E02
1.000000E02, 3.436918E02
1.000000E02, 3.434744E02
1.000000E02, 3.432555E02
1.000000E02, 3.430352E02
1.000000E02, 3.428134E02
1.000000E02, 3.425902E02
1.000000E02, 3.423656E02
1.000000E02, 3.421395E02
1.000000E02, 3.419120E02
1.000000E02, 3.416830E02
1.000000E02, 3.414526E02
1.000000E02, 3.412208E02
1.000000E02, 3.409875E02
1.000000E02, 3.407528E02
1.000000E02, 3.405166E02
1.000000E02, 3.402790E02
1.000000E02, 3.400400E02
1.000000E02, 3.397995E02
1.000000E02, 3.395576E02
1.000000E02, 3.393142E02
1.000000E02, 3.390694E02
1.000000E02, 3.388232E02
1.000000E02, 3.385755E02
1.000000E02, 3.383264E02
1.000000E02, 3.380758E02
1.000000E02, 3.378238E02
1.000000E02, 3.375704E02
1.000000E02, 3.373155E02
1.000000E02, 3.370592E02
1.000000E02, 3.368014E02
1.000000E02, 3.365422E02
1.000000E02, 3.362816E02
1.000000E02, 3.360195E02
1.000000E02, 3.357560E02
1.000000E02, 3.354910E02
1.000000E02, 3.352246E02
1.000000E02, 3.349568E02
1.000000E02, 3.346875E02
1.000000E02, 3.344168E02
1.000000E02, 3.341446E02
1.000000E02, 3.338710E02
1.000000E02, 3.335960E02
1.000000E02, 3.333195E02
1.000000E02, 3.330416E02
1.000000E02, 3.327622E02
1.000000E02, 3.324814E02
1.000000E02, 3.321992E02
1.000000E02, 3.319155E02
1.000000E02, 3.316304E02
1.000000E02, 3.313438E02
1.000000E02, 3.310558E02
1.000000E02, 3.307664E02
1.000000E02, 3.304755E02
1.000000E02, 3.301832E02
1.000000E02, 3.298894E02
1.000000E02, 3.295942E02
1.000000E02, 3.292976E02
1.000000E02, 3.289995E02
1.000000E02, 3.287000E02
1.000000E02, 3.283990E02
1.000000E02, 3.280966E02
1.000000E02, 3.277928E02
1.000000E02, 3.274875E02
1.000000E02, 3.271808E02
1.000000E02, 3.268726E02
1.000000E02, 3.265630E02
1.000000E02, 3.262520E02
1.000000E02, 3.259395E02
1.000000E02, 3.256256E02
1.000000E02, 3.253102E02
1.000000E02, 3.249934E02
1.000000E02, 3.246752E02
1.000000E02, 3.243555E02
1.000000E02, 3.240344E02
1.000000E02, 3.237118E02
1.000000E02, 3.233878E02
1.000000E02, 3.230624E02
1.000000E02, 3.227355E02
1.000000E02, 3.224072E02
1.000000E02, 3.220774E02
1.000000E02, 3.217462E02
1.000000E02, 3.214136E02
1.000000E02, 3.210795E02
1.000000E02, 3.207440E02
1.000000E02, 3.204070E02
1.000000E02, 3.200686E02
1.000000E02, 3.197288E02
1.000000E02, 3.193875E02
1.000000E02, 3.190448E02
1.000000E02, 3.187006E02
1.000000E02, 3.183550E02
1.000000E02, 3.180080E02
1.000000E02, 3.176595E02
1.000000E02, 3.173096E02
1.000000E02, 3.169582E02
1.000000E02, 3.166054E02
1.000000E02, 3.162512E02
1.000000E02, 3.158955E02
1.000000E02, 3.155384E02
1.000000E02, 3.151798E02
1.000000E02, 3.148198E02
1.000000E02, 3.144584E02
1.000000E02, 3.140955E02
1.000000E02, 3.137312E02
1.000000E02, 3.133654E02
1.000000E02, 3.129982E02
1.000000E02, 3.126296E02
1.000000E02, 3.122595E02
1.000000E02, 3.118880E02
1.000000E02, 3.115150E02
1.000000E02, 3.111406E02
1.000000E02, 3.107648E02
1.000000E02, 3.103875E02
1.000000E02, 3.100088E02
1.000000E02, 3.096286E02
1.000000E02, 3.092470E02
1.000000E02, 3.088640E02
1.000000E02, 3.084795E02
1.000000E02, 3.080936E02
1.000000E02, 3.077062E02
1.000000E02, 3.073174E02
1.000000E02, 3.069272E02
1.000000E02, 3.065355E02
1.000000E02, 3.061424E02
1.000000E02, 3.057478E02
1.000000E02, 3.053518E02
1.000000E02, 3.049544E02
1.000000E02, 3.045555E02
1.000000E02, 3.041552E02
1.000000E02, 3.037534E02
1.000000E02, 3.033502E02
1.000000E02, 3.029456E02
1.000000E02, 3.025395E02
1.000000E02, 3.021320E02
1.000000E02, 3.017230E02
1.000000E02, 3.013126E02
1.000000E02, 3.009008E02
1.000000E02, 3.004875E02
1.000000E02, 3.000728E02
1.000000E02, 2.996566E02
1.000000E02, 2.992390E02
1.000000E02, 2.988200E02
1.000000E02, 2.983995E02
1.000000E02, 2.979776E02
1.000000E02, 2.975542E02
1.000000E02, 2.971294E02
1.000000E02, 2.967032E02
1.000000E02, 2.962755E02
1.000000E02, 2.958464E02
1.000000E02, 2.954158E02
1.000000E02, 2.949838E02
1.000000E02, 2.945504E02
1.000000E02, 2.941155E02
1.000000E02, 2.936792E02
1.000000E02, 2.932414E02
1.000000E02, 2.928022E02
1.000000E02, 2.923616E02
1.000000E02, 2.919195E02
1.000000E02, 2.914760E02
1.000000E02, 2.910310E02
1.000000E02, 2.905846E02
1.000000E02, 2.901368E02
1.000000E02, 2.896875E02
1.000000E02, 2.892368E02
1.000000E02, 2.887846E02
1.000000E02, 2.883310E02
1.000000E02, 2.878760E02
1.000000E02, 2.874195E02
1.000000E02, 2.869616E02
1.000000E02, 2.865022E02
1.000000E02, 2.860414E02
1.000000E02, 2.855792E02
1.000000E02, 2.851155E02
1.000000E02, 2.846504E02
1.000000E02, 2.841838E02
1.000000E02, 2.837158E02
1.000000E02, 2.832464E02
1.000000E02, 2.827755E02
1.000000E02, 2.823032E02
1.000000E02, 2.818294E02
1.000000E02, 2.813542E02
1.000000E02, 2.808776E02
1.000000E02, 2.803995E02
1.000000E02, 2.799200E02
1.000000E02, 2.794390E02
1.000000E02, 2.789566E02
1.000000E02, 2.784728E02
1.000000E02, 2.779875E02
1.000000E02, 2.775008E02
1.000000E02, 2.770126E02
1.000000E02, 2.765230E02
1.000000E02, 2.760320E02
1.000000E02, 2.755395E02
1.000000E02, 2.750456E02
1.000000E02, 2.745502E02
1.000000E02, 2.740534E02
1.000000E02, 2.735552E02
1.000000E02, 2.730555E02
1.000000E02, 2.725544E02
1.000000E02, 2.720518E02
1.000000E02, 2.715478E02
1.000000E02, 2.710424E02
1.000000E02, 2.705355E02
1.000000E02, 2.700272E02
1.000000E02, 2.695174E02
1.000000E02, 2.690062E02
1.000000E02, 2.684936E02
1.000000E02, 2.679795E02
1.000000E02, 2.674640E02
1.000000E02, 2.669470E02
1.000000E02, 2.664286E02
1.000000E02, 2.659088E02
1.000000E02, 2.653875E02
1.000000E02, 2.648648E02
1.000000E02, 2.643406E02
1.000000E02, 2.638150E02
1.000000E02, 2.632880E02
1.000000E02, 2.627595E02
1.000000E02, 2.622296E02
1.000000E02, 2.616982E02
1.000000E02, 2.611654E02
1.000000E02, 2.606312E02
1.000000E02, 2.600955E02
1.000000E02, 2.595584E02
1.000000E02, 2.590198E02
1.000000E02, 2.584798E02
1.000000E02, 2.579384E02
1.000000E02, 2.573955E02
1.000000E02, 2.568512E02
1.000000E02, 2.563054E02
1.000000E02, 2.557582E02
1.000000E02, 2.552096E02
1.000000E02, 2.546595E02
1.000000E02, 2.541080E02
1.000000E02, 2.535550E02
1.000000E02, 2.530006E02
1.000000E02, 2.524448E02
1.000000E02, 2.518875E02
1.000000E02, 2.513288E02
1.000000E02, 2.507686E02
1.000000E02, 2.502070E02
1.000000E02, 2.496440E02
1.000000E02, 2.490795E02
1.000000E02, 2.485136E02
1.000000E02, 2.479462E02
1.000000E02, 2.473774E02
1.000000E02, 2.468072E02
1.000000E02, 2.462355E02
1.000000E02, 2.456624E02
1.000000E02, 2.450878E02
1.000000E02, 2.445118E02
1.000000E02, 2.439344E02
1.000000E02, 2.433555E02
1.000000E02, 2.427752E02
1.000000E02, 2.421934E02
1.000000E02, 2.416102E02
1.000000E02, 2.410256E02
1.000000E02, 2.404395E02
1.000000E02, 2.398520E02
1.000000E02, 2.392630E02
1.000000E02, 2.386726E02
1.000000E02, 2.380808E02
1.000000E02, 2.374875E02
1.000000E02, 2.368928E02
1.000000E02, 2.362966E02
1.000000E02, 2.356990E02
1.000000E02, 2.351000E02
1.000000E02, 2.344995E02
1.000000E02, 2.338976E02
1.000000E02, 2.332942E02
1.000000E02, 2.326894E02
1.000000E02, 2.320832E02
1.000000E02, 2.314755E02
1.000000E02, 2.308664E02
1.000000E02, 2.302558E02
1.000000E02, 2.296438E02
1.000000E02, 2.290304E02
1.000000E02, 2.284155E02
1.000000E02, 2.277992E02
1.000000E02, 2.271814E02
1.000000E02, 2.265622E02
1.000000E02, 2.259416E02
1.000000E02, 2.253195E02
1.000000E02, 2.246960E02
1.000000E02, 2.240710E02
1.000000E02, 2.234446E02
1.000000E02, 2.228168E02
1.000000E02, 2.221875E02
1.000000E02, 2.215568E02
1.000000E02, 2.209246E02
1.000000E02, 2.202910E02
1.000000E02, 2.196560E02
1.000000E02, 2.190195E02
1.000000E02, 2.183816E02
1.000000E02, 2.177422E02
1.000000E02, 2.171014E02
1.000000E02, 2.164592E02
1.000000E02, 2.158155E02
1.000000E02, 2.151704E02
1.000000E02, 2.145238E02
1.000000E02, 2.138758E02
1.000000E02, 2.132264E02
1.000000E02, 2.125755E02
1.000000E02, 2.119232E02
1.000000E02, 2.112694E02
1.000000E02, 2.106142E02
1.000000E02, 2.099576E02
1.000000E02, 2.092995E02
1.000000E02, 2.086400E02
1.000000E02, 2.079790E02
1.000000E02, 2.073166E02
1.000000E02, 2.066528E02
1.000000E02, 2.059875E02
1.000000E02, 2.053208E02
1.000000E02, 2.046526E02
1.000000E02, 2.039830E02
1.000000E02, 2.033120E02
1.000000E02, 2.026395E02
1.000000E02, 2.019656E02
1.000000E02, 2.012902E02
1.000000E02, 2.006134E02
1.000000E02, 1.999352E02
1.000000E02, 1.992555E02
1.000000E02, 1.985744E02
1.000000E02, 1.978918E02
1.000000E02, 1.972078E02
1.000000E02, 1.965224E02
1.000000E02, 1.958355E02
1.000000E02, 1.951472E02
1.000000E02, 1.944574E02
1.000000E02, 1.937662E02
1.000000E02, 1.930736E02
1.000000E02, 1.923795E02
1.000000E02, 1.916840E02
1.000000E02, 1.909870E02
1.000000E02, 1.902886E02
1.000000E02, 1.895888E02
1.000000E02, 1.888875E02
1.000000E02, 1.881848E02
1.000000E02, 1.874806E02
1.000000E02, 1.867750E02
1.000000E02, 1.860680E02
1.000000E02, 1.853595E02
1.000000E02, 1.846496E02
1.000000E02, 1.839382E02
1.000000E02, 1.832254E02
1.000000E02, 1.825112E02
1.000000E02, 1.817955E02
1.000000E02, 1.810784E02
1.000000E02, 1.803598E02
1.000000E02, 1.796398E02
1.000000E02, 1.789184E02
1.000000E02, 1.781955E02
1.000000E02, 1.774712E02
1.000000E02, 1.767454E02
1.000000E02, 1.760182E02
1.000000E02, 1.752896E02
1.000000E02, 1.745595E02
1.000000E02, 1.738280E02
1.000000E02, 1.730950E02
1.000000E02, 1.723606E02
1.000000E02, 1.716248E02
1.000000E02, 1.708875E02
1.000000E02, 1.701488E02
1.000000E02, 1.694086E02
1.000000E02, 1.686670E02
1.000000E02, 1.679240E02
1.000000E02, 1.671795E02
1.000000E02, 1.664336E02
1.000000E02, 1.656862E02
1.000000E02, 1.649374E02
1.000000E02, 1.641872E02
1.000000E02, 1.634355E02
1.000000E02, 1.626824E02
1.000000E02, 1.619278E02
1.000000E02, 1.611718E02
1.000000E02, 1.604144E02
1.000000E02, 1.596555E02
1.000000E02, 1.588952E02
1.000000E02, 1.581334E02
1.000000E02, 1.573702E02
1.000000E02, 1.566056E02
1.000000E02, 1.558395E02
1.000000E02, 1.550720E02
1.000000E02, 1.543030E02
1.000000E02, 1.535326E02
1.000000E02, 1.527608E02
1.000000E02, 1.519875E02
1.000000E02, 1.512128E02
1.000000E02, 1.504366E02
1.000000E02, 1.496590E02
1.000000E02, 1.488800E02
1.000000E02, 1.480995E02
1.000000E02, 1.473176E02
1.000000E02, 1.465342E02
1.000000E02, 1.457494E02
1.000000E02, 1.449632E02
1.000000E02, 1.441755E02
1.000000E02, 1.433864E02
1.000000E02, 1.425958E02
1.000000E02, 1.418038E02
1.000000E02, 1.410104E02
1.000000E02, 1.402155E02
1.000000E02, 1.394192E02
1.000000E02, 1.386214E02
1.000000E02, 1.378222E02
1.000000E02, 1.370216E02
1.000000E02, 1.362195E02
1.000000E02, 1.354160E02
1.000000E02, 1.346110E02
1.000000E02, 1.338046E02
1.000000E02, 1.329968E02
1.000000E02, 1.321875E02
1.000000E02, 1.313768E02
1.000000E02, 1.305646E02
1.000000E02, 1.297510E02
1.000000E02, 1.289360E02
1.000000E02, 1.281195E02
1.000000E02, 1.273016E02
1.000000E02, 1.264822E02
1.000000E02, 1.256614E02
1.000000E02, 1.248392E02
1.000000E02, 1.240155E02
1.000000E02, 1.231904E02
1.000000E02, 1.223638E02
1.000000E02, 1.215358E02
1.000000E02, 1.207064E02
1.000000E02, 1.198755E02
1.000000E02, 1.190432E02
1.000000E02, 1.182094E02
1.000000E02, 1.173742E02
1.000000E02, 1.165376E02
1.000000E02, 1.156995E02
1.000000E02, 1.148600E02
1.000000E02, 1.140190E02
1.000000E02, 1.131766E02
1.000000E02, 1.123328E02
1.000000E02, 1.114875E02
1.000000E02, 1.106408E02
1.000000E02, 1.097926E02
1.000000E02, 1.089430E02
1.000000E02, 1.080920E02
1.000000E02, 1.072395E02
1.000000E02, 1.063856E02
1.000000E02, 1.055302E02
1.000000E02, 1.046734E02
1.000000E02, 1.038152E02
1.000000E02, 1.029555E02
1.000000E02, 1.020944E02
1.000000E02, 1.012318E02
1.000000E02, 1.003678E02
1.000000E02, 9.950238E01
1.000000E02, 9.863550E01
1.000000E02, 9.776718E01
1.000000E02, 9.689742E01
1.000000E02, 9.602622E01
1.000000E02, 9.515358E01
1.000000E02, 9.427950E01
1.000000E02, 9.340398E01
1.000000E02, 9.252702E01
1.000000E02, 9.164862E01
1.000000E02, 9.076878E01
1.000000E02, 8.988750E01
1.000000E02, 8.900478E01
1.000000E02, 8.812062E01
1.000000E02, 8.723502E01
1.000000E02, 8.634798E01
1.000000E02, 8.545950E01
1.000000E02, 8.456958E01
1.000000E02, 8.367822E01
1.000000E02, 8.278542E01
1.000000E02, 8.189118E01
1.000000E02, 8.099550E01
1.000000E02, 8.009838E01
1.000000E02, 7.919982E01
1.000000E02, 7.829982E01
1.000000E02, 7.739838E01
1.000000E02, 7.649550E01
1.000000E02, 7.559118E01
1.000000E02, 7.468542E01
1.000000E02, 7.377822E01
1.000000E02, 7.286958E01
1.000000E02, 7.195950E01
1.000000E02, 7.104798E01
1.000000E02, 7.013502E01
1.000000E02, 6.922062E01
1.000000E02, 6.830478E01
1.000000E02, 6.738750E01
1.000000E02, 6.646878E01
1.000000E02, 6.554862E01
1.000000E02, 6.462702E01
1.000000E02, 6.370398E01
1.000000E02, 6.277950E01
1.000000E02, 6.185358E01
1.000000E02, 6.092622E01
1.000000E02, 5.999742E01
1.000000E02, 5.906718E01
1.000000E02, 5.813550E01
1.000000E02, 5.720238E01
1.000000E02, 5.626782E01
1.000000E02, 5.533182E01
1.000000E02, 5.439438E01
1.000000E02, 5.345550E01
1.000000E02, 5.251518E01
1.000000E02, 5.157342E01
1.000000E02, 5.063022E01
1.000000E02, 4.968558E01
1.000000E02, 4.873950E01
1.000000E02, 4.779198E01
1.000000E02, 4.684302E01
1.000000E02, 4.589262E01
1.000000E02, 4.494078E01
1.000000E02, 4.398750E01
1.000000E02, 4.303278E01
1.000000E02, 4.207662E01
1.000000E02, 4.111902E01
1.000000E02, 4.015998E01
1.000000E02, 3.919950E01
1.000000E02, 3.823758E01
1.000000E02, 3.727422E01
1.000000E02, 3.630942E01
1.000000E02, 3.534318E01
1.000000E02, 3.437550E01
1.000000E02, 3.340638E01
1.000000E02, 3.243582E01
1.000000E02, 3.146382E01
1.000000E02, 3.049038E01
1.000000E02, 2.951550E01
1.000000E02, 2.853918E01
1.000000E02, 2.756142E01
1.000000E02, 2.658222E01
1.000000E02, 2.560158E01
1.000000E02, 2.461950E01
1.000000E02, 2.363598E01
1.000000E02, 2.265102E01
1.000000E02, 2.166462E01
1.000000E02, 2.067678E01
1.000000E02, 1.968750E01
1.000000E02, 1.869678E01
1.000000E02, 1.770462E01
1.000000E02, 1.671102E01
1.000000E02, 1.571598E01
1.000000E02, 1.471950E01
1.000000E02, 1.372158E01
1.000000E02, 1.272222E01
1.000000E02, 1.172142E01
1.000000E02, 1.071918E01
1.000000E02, 9.715500E00
1.000000E02, 8.710380E00
1.000000E02, 7.703820E00
1.000000E02, 6.695820E00
1.000000E02, 5.686380E00
1.000000E02, 4.675500E00
1.000000E02, 3.663180E00
1.000000E02, 2.649420E00
1.000000E02, 1.634220E00
1.000000E02, 6.175800E-01
1.000000E02, 3.595995E02
1.000000E02, 3.585800E02
1.000000E02, 3.575590E02
1.000000E02, 3.565366E02
1.000000E02, 3.555128E02
1.000000E02, 3.544875E02
1.000000E02, 3.534608E02
1.000000E02, 3.524326E02
1.000000E02, 3.514030E02
1.000000E02, 3.503720E02
1.000000E02, 3.493395E02
1.000000E02, 3.483056E02
1.000000E02, 3.472702E02
1.000000E02, 3.462334E02
1.000000E02, 3.451952E02
1.000000E02, 3.441555E02
1.000000E02, 3.431144E02
1.000000E02, 3.420718E02
1.000000E02, 3.410278E02
1.000000E02, 3.399824E02
1.000000E02, 3.389355E02
1.000000E02, 3.378872E02
1.000000E02, 3.368374E02
1.000000E02, 3.357862E02
1.000000E02, 3.347336E02
1.000000E02, 3.336795E02
1.000000E02, 3.326240E02
1.000000E02, 3.315670E02
1.000000E02, 3.305086E02
1.000000E02, 3.294488E02
1.000000E02, 3.283875E02
1.000000E02, 3.273248E02
1.000000E02, 3.262606E02
1.000000E02, 3.251950E02
1.000000E02, 3.241280E02
1.000000E02, 3.230595E02
1.000000E02, 3.219896E02
1.000000E02, 3.209182E02
1.000000E02, 3.198454E02
1.000000E02, 3.187712E02
1.000000E02, 3.176955E02
1.000000E02, 3.166184E02
1.000000E02, 3.155398E02
1.000000E02, 3.144598E02
1.000000E02, 3.133784E02
1.000000E02, 3.122955E02
1.000000E02, 3.112112E02
1.000000E02, 3.101254E02
1.000000E02, 3.090382E02
1.000000E02, 3.079496E02
1.000000E02, 3.068595E02
1.000000E02, 3.057680E02
1.000000E02, 3.046750E02
1.000000E02, 3.035806E02
1.000000E02, 3.024848E02
1.000000E02, 3.013875E02
1.000000E02, 3.002888E02
1.000000E02, 2.991886E02
1.000000E02, 2.980870E02
1.000000E02, 2.969840E02
1.000000E02, 2.958795E02
1.000000E02, 2.947736E02
1.000000E02, 2.936662E02
1.000000E02, 2.925574E02
1.000000E02, 2.914472E02
1.000000E02, 2.903355E02
1.000000E02, 2.892224E02
1.000000E02, 2.881078E02
1.000000E02, 2.869918E02
1.000000E02, 2.858744E02
1.000000E02, 2.847555E02
1.000000E02, 2.836352E02
1.000000E02, 2.825134E02
1.000000E02, 2.813902E02
1.000000E02, 2.802656E02
1.000000E02, 2.791395E02
1.000000E02, 2.780120E02
1.000000E02, 2.768830E02
1.000000E02, 2.757526E02
1.000000E02, 2.746208E02
1.000000E02, 2.734875E02
1.000000E02, 2.723528E02
1.000000E02, 2.712166E02
1.000000E02, 2.700790E02
1.000000E02, 2.689400E02
1.000000E02, 2.677995E02
1.000000E02, 2.666576E02
1.000000E02, 2.655142E02
1.000000E02, 2.643694E02
1.000000E02, 2.632232E02
1.000000E02, 2.620755E02
1.000000E02, 2.609264E02
1.000000E02, 2.597758E02
1.000000E02, 2.586238E02
1.000000E02, 2.574704E02
1.000000E02, 2.563155E02
1.000000E02, 2.551592E02
1.000000E02, 2.540014E02
1.000000E02, 2.528422E02
1.000000E02, 2.516816E02
1.000000E02, 2.505195E02
1.000000E02, 2.493560E02
1.000000E02, 2.481910E02
1.000000E02, 2.470246E02
1.000000E02, 2.458568E02
1.000000E02, 2.446875E02
1.000000E02, 2.435168E02
1.000000E02, 2.423446E02
1.000000E02, 2.411710E02
1.000000E02, 2.399960E02
1.000000E02, 2.388195E02
1.000000E02, 2.376416E02
1.000000E02, 2.364622E02
1.000000E02, 2.352814E02
1.000000E02, 2.340992E02
1.000000E02, 2.329155E02
1.000000E02, 2.317304E02
1.000000E02, 2.305438E02
1.000000E02, 2.293558E02
1.000000E02, 2.281664E02
1.000000E02, 2.269755E02
1.000000E02, 2.257832E02
1.000000E02, 2.245894E02
1.000000E02, 2.233942E02
1.000000E02, 2.221976E02
1.000000E02, 2.209995E02
1.000000E02, 2.198000E02
1.000000E02, 2.185990E02
1.000000E02, 2.173966E02
1.000000E02, 2.161928E02
1.000000E02, 2.149875E02
1.000000E02, 2.137808E02
1.000000E02, 2.125726E02
1.000000E02, 2.113630E02
1.000000E02, 2.101520E02
1.000000E02, 2.089395E02
1.000000E02, 2.077256E02
1.000000E02, 2.065102E02
1.000000E02, 2.052934E02
1.000000E02, 2.040752E02
1.000000E02, 2.028555E02
1.000000E02, 2.016344E02
1.000000E02, 2.004118E02
1.000000E02, 1.991878E02
1.000000E02, 1.979624E02
1.000000E02, 1.967355E02
1.000000E02, 1.955072E02
1.000000E02, 1.942774E02
1.000000E02, 1.930462E02
1.000000E02, 1.918136E02
1.000000E02, 1.905795E02
1.000000E02, 1.893440E02
1.000000E02, 1.881070E02
1.000000E02, 1.868686E02
1.000000E02, 1.856288E02
1.000000E02, 1.843875E02
1.000000E02, 1.831448E02
1.000000E02, 1.819006E02
1.000000E02, 1.806550E02
1.000000E02, 1.794080E02
1.000000E02, 1.781595E02
1.000000E02, 1.769096E02
1.000000E02, 1.756582E02
1.000000E02, 1.744054E02
1.000000E02, 1.731512E02
1.000000E02, 1.718955E02
1.000000E02, 1.706384E02
1.000000E02, 1.693798E02
1.000000E02, 1.681198E02
1.000000E02, 1.668584E02
1.000000E02, 1.655955E02
1.000000E02, 1.643312E02
1.000000E02, 1.630654E02
1.000000E02, 1.617982E02
1.000000E02, 1.605296E02
1.000000E02, 1.592595E02
1.000000E02, 1.579880E02
1.000000E02, 1.567150E02
1.000000E02, 1.554406E02
1.000000E02, 1.541648E02
1.000000E02, 1.528875E02
1.000000E02, 1.516088E02
1.000000E02, 1.503286E02
1.000000E02, 1.490470E02
1.000000E02, 1.477640E02
1.000000E02, 1.464795E02
1.000000E02, 1.451936E02
1.000000E02, 1.439062E02
1.000000E02, 1.426174E02
1.000000E02, 1.413272E02
1.000000E02, 1.400355E02
1.000000E02, 1.387424E02
1.000000E02, 1.374478E02
1.000000E02, 1.361518E02
1.000000E02, 1.348544E02
1.000000E02, 1.335555E02
1.000000E02, 1.322552E02
1.000000E02, 1.309534E02
1.000000E02, 1.296502E02
1.000000E02, 1.283456E02
1.000000E02, 1.270395E02
1.000000E02, 1.257320E02
1.000000E02, 1.244230E02
1.000000E02, 1.231126E02
1.000000E02, 1.218008E02
1.000000E02, 1.204875E02
1.000000E02, 1.191728E02
1.000000E02, 1.178566E02
1.000000E02, 1.165390E02
1.000000E02, 1.152200E02
1.000000E02, 1.138995E02
1.000000E02, 1.125776E02
1.000000E02, 1.112542E02
1.000000E02, 1.099294E02
1.000000E02, 1.086032E02
1.000000E02, 1.072755E02
1.000000E02, 1.059464E02
1.000000E02, 1.046158E02
1.000000E02, 1.032838E02
1.000000E02, 1.019504E02
1.000000E02, 1.006155E02
1.000000E02, 9.927918E01
1.000000E02, 9.794142E01
1.000000E02, 9.660222E01
1.000000E02, 9.526158E01
1.000000E02, 9.391950E01
1.000000E02, 9.257598E01
1.000000E02, 9.123102E01
1.000000E02, 8.988462E01
1.000000E02, 8.853678E01
1.000000E02, 8.718750E01
1.000000E02, 8.583678E01
1.000000E02, 8.448462E01
1.000000E02, 8.313102E01
1.000000E02, 8.177598E01
1.000000E02, 8.041950E01
1.000000E02, 7.906158E01
1.000000E02, 7.770222E01
1.000000E02, 7.634142E01
1.000000E02, 7.497918E01
1.000000E02, 7.361550E01
1.000000E02, 7.225038E01
1.000000E02, 7.088382E01
1.000000E02, 6.951582E01
1.000000E02, 6.814638E01
1.000000E02, 6.677550E01
1.000000E02, 6.540318E01
1.000000E02, 6.402942E01
1.000000E02, 6.265422E01
1.000000E02, 6.127758E01
1.000000E02, 5.989950E01
1.000000E02, 5.851998E01
1.000000E02, 5.713902E01
1.000000E02, 5.575662E01
1.000000E02, 5.437278E01
1.000000E02, 5.298750E01
1.000000E02, 5.160078E01
1.000000E02, 5.021262E01
1.000000E02, 4.882302E01
1.000000E02, 4.743198E01
1.000000E02, 4.603950E01
1.000000E02, 4.464558E01
1.000000E02, 4.325022E01
1.000000E02, 4.185342E01
1.000000E02, 4.045518E01
1.000000E02, 3.905550E01
1.000000E02, 3.765438E01
1.000000E02, 3.625182E01
1.000000E02, 3.484782E01
1.000000E02, 3.344238E01
1.000000E02, 3.203550E01
1.000000E02, 3.062718E01
1.000000E02, 2.921742E01
1.000000E02, 2.780622E01
1.000000E02, 2.639358E01
1.000000E02, 2.497950E01
1.000000E02, 2.356398E01
1.000000E02, 2.214702E01
1.000000E02, 2.072862E01
1.000000E02, 1.930878E01
1.000000E02, 1.788750E01
1.000000E02, 1.646478E01
1.000000E02, 1.504062E01
1.000000E02, 1.361502E01
1.000000E02, 1.218798E01
1.000000E02, 1.075950E01
1.000000E02, 9.329580E00
1.000000E02, 7.898220E00
1.000000E02, 6.465420E00
1.000000E02, 5.031180E00
1.000000E02, 3.595500E00
1.000000E02, 2.158380E00
1.000000E02, 7.198200E-01
1.000000E02, 3.592798E02
1.000000E02, 3.578384E02
1.000000E02, 3.563955E02
1.000000E02, 3.549512E02
1.000000E02, 3.535054E02
1.000000E02, 3.520582E02
1.000000E02, 3.506096E02
1.000000E02, 3.491595E02
1.000000E02, 3.477080E02
1.000000E02, 3.462550E02
1.000000E02, 3.448006E02
1.000000E02, 3.433448E02
1.000000E02, 3.418875E02
1.000000E02, 3.404288E02
1.000000E02, 3.389686E02
1.000000E02, 3.375070E02
1.000000E02, 3.360440E02
1.000000E02, 3.345795E02
1.000000E02, 3.331136E02
1.000000E02, 3.316462E02
1.000000E02, 3.301774E02
1.000000E02, 3.287072E02
1.000000E02, 3.272355E02
1.000000E02, 3.257624E02
1.000000E02, 3.242878E02
1.000000E02, 3.228118E02
1.000000E02, 3.213344E02
1.000000E02, 3.198555E02
1.000000E02, 3.183752E02
1.000000E02, 3.168934E02
1.000000E02, 3.154102E02
1.000000E02, 3.139256E02
1.000000E02, 3.124395E02
1.000000E02, 3.109520E02
1.000000E02, 3.094630E02
1.000000E02, 3.079726E02
1.000000E02, 3.064808E02
1.000000E02, 3.049875E02
1.000000E02, 3.034928E02
1.000000E02, 3.019966E02
1.000000E02, 3.004990E02
1.000000E02, 2.990000E02
1.000000E02, 2.974995E02
1.000000E02, 2.959976E02
1.000000E02, 2.944942E02
1.000000E02, 2.929894E02
1.000000E02, 2.914832E02
1.000000E02, 2.899755E02
1.000000E02, 2.884664E02
1.000000E02, 2.869558E02
1.000000E02, 2.854438E02
1.000000E02, 2.839304E02
1.000000E02, 2.824155E02
1.000000E02, 2.808992E02
1.000000E02, 2.793814E02
1.000000E02, 2.778622E02
1.000000E02, 2.763416E02
1.000000E02, 2.748195E02
1.000000E02, 2.732960E02
1.000000E02, 2.717710E02
1.000000E02, 2.702446E02
1.000000E02, 2.687168E02
1.000000E02, 2.671875E02
1.000000E02, 2.656568E02
1.000000E02, 2.641246E02
1.000000E02, 2.625910E02
1.000000E02, 2.610560E02
1.000000E02, 2.595195E02
1.000000E02, 2.579816E02
1.000000E02, 2.564422E02
1.000000E02, 2.549014E02
1.000000E02, 2.533592E02
1.000000E02, 2.518155E02
1.000000E02, 2.502704E02
1.000000E02, 2.487238E02
1.000000E02, 2.471758E02
1.000000E02, 2.456264E02
1.000000E02, 2.440755E02
1.000000E02, 2.425232E02
1.000000E02, 2.409694E02
1.000000E02, 2.394142E02
1.000000E02, 2.378576E02
1.000000E02, 2.362995E02
1.000000E02, 2.347400E02
1.000000E02, 2.331790E02
1.000000E02, 2.316166E02
1.000000E02, 2.300528E02
1.000000E02, 2.284875E02
1.000000E02, 2.269208E02
1.000000E02, 2.253526E02
1.000000E02, 2.237830E02
1.000000E02, 2.222120E02
1.000000E02, 2.206395E02
1.000000E02, 2.190656E02
1.000000E02, 2.174902E02
1.000000E02, 2.159134E02
1.000000E02, 2.143352E02
1.000000E02, 2.127555E02
1.000000E02, 2.111744E02
1.000000E02, 2.095918E02
1.000000E02, 2.080078E02
1.000000E02, 2.064224E02
1.000000E02, 2.048355E02
1.000000E02, 2.032472E02
1.000000E02, 2.016574E02
1.000000E02, 2.000662E02
1.000000E02, 1.984736E02
1.000000E02, 1.968795E02
1.000000E02, 1.952840E02
1.000000E02, 1.936870E02
1.000000E02, 1.920886E02
1.000000E02, 1.904888E02
1.000000E02, 1.888875E02
1.000000E02, 1.872848E02
1.000000E02, 1.856806E02
1.000000E02, 1.840750E02
1.000000E02, 1.824680E02
1.000000E02, 1.808595E02
1.000000E02, 1.792496E02
1.000000E02, 1.776382E02
1.000000E02, 1.760254E02
1.000000E02, 1.744112E02
1.000000E02, 1.727955E02
1.000000E02, 1.711784E02
1.000000E02, 1.695598E02
1.000000E02, 1.679398E02
1.000000E02, 1.663184E02
1.000000E02, 1.646955E02
1.000000E02, 1.630712E02
1.000000E02, 1.614454E02
1.000000E02, 1.598182E02
1.000000E02, 1.581896E02
1.000000E02, 1.565595E02
1.000000E02, 1.549280E02
1.000000E02, 1.532950E02
1.000000E02, 1.516606E02
1.000000E02, 1.500248E02
1.000000E02, 1.483875E02
1.000000E02, 1.467488E02
1.000000E02, 1.451086E02
1.000000E02, 1.434670E02
1.000000E02, 1.418240E02
1.000000E02, 1.401795E02
1.000000E02, 1.385336E02
1.000000E02, 1.368862E02
1.000000E02, 1.352374E02
1.000000E02, 1.335872E02
1.000000E02, 1.319355E02
1.000000E02, 1.302824E02
1.000000E02, 1.286278E02
1.000000E02, 1.269718E02
1.000000E02, 1.253144E02
1.000000E02, 1.236555E02
1.000000E02, 1.219952E02
1.000000E02, 1.203334E02
1.000000E02, 1.186702E02
1.000000E02, 1.170056E02
1.000000E02, 1.153395E02
1.000000E02, 1.136720E02
1.000000E02, 1.120030E02
1.000000E02, 1.103326E02
1.000000E02, 1.086608E02
1.000000E02, 1.069875E02
1.000000E02, 1.053128E02
1.000000E02, 1.036366E02
1.000000E02, 1.019590E02
1.000000E02, 1.002800E02
1.000000E02, 9.859950E01
1.000000E02, 9.691758E01
1.000000E02, 9.523422E01
1.000000E02, 9.354942E01
1.000000E02, 9.186318E01
1.000000E02, 9.017550E01
1.000000E02, 8.848638E01
1.000000E02, 8.679582E01
1.000000E02, 8.510382E01
1.000000E02, 8.341038E01
1.000000E02, 8.171550E01
1.000000E02, 8.001918E01
1.000000E02, 7.832142E01
1.000000E02, 7.662222E01
1.000000E02, 7.492158E01
1.000000E02, 7.321950E01
1.000000E02, 7.151598E01
1.000000E02, 6.981102E01
1.000000E02, 6.810462E01
1.000000E02, 6.639678E01
1.000000E02, 6.468750E01
1.000000E02, 6.297678E01
1.000000E02, 6.126462E01
1.000000E02, 5.955102E01
1.000000E02, 5.783598E01
1.000000E02, 5.611950E01
1.000000E02, 5.440158E01
1.000000E02, 5.268222E01
1.000000E02, 5.096142E01
1.000000E02, 4.923918E01
1.000000E02, 4.751550E01
1.000000E02, 4.579038E01
1.000000E02, 4.406382E01
1.000000E02, 4.233582E01
1.000000E02, 4.060638E01
1.000000E02, 3.887550E01
1.000000E02, 3.714318E01
1.000000E02, 3.540942E01
1.000000E02, 3.367422E01
1.000000E02, 3.193758E01
1.000000E02, 3.019950E01
1.000000E02, 2.845998E01
1.000000E02, 2.671902E01
1.000000E02, 2.497662E01
1.000000E02, 2.323278E01
1.000000E02, 2.148750E01
1.000000E02, 1.974078E01
1.000000E02, 1.799262E01
1.000000E02, 1.624302E01
1.000000E02, 1.449198E01
1.000000E02, 1.273950E01
1.000000E02, 1.098558E01
1.000000E02, 9.230220E00
1.000000E02, 7.473420E00
1.000000E02, 5.715180E00
1.000000E02, 3.955500E00
1.000000E02, 2.194380E00
1.000000E02, 4.318200E-01
1.000000E02, 3.586678E02
1.000000E02, 3.569024E02
1.000000E02, 3.551355E02
1.000000E02, 3.533672E02
1.000000E02, 3.515974E02
1.000000E02, 3.498262E02
1.000000E02, 3.480536E02
1.000000E02, 3.462795E02
1.000000E02, 3.445040E02
1.000000E02, 3.427270E02
1.000000E02, 3.409486E02
1.000000E02, 3.391688E02
1.000000E02, 3.373875E02
1.000000E02, 3.356048E02
1.000000E02, 3.338206E02
1.000000E02, 3.320350E02
1.000000E02, 3.302480E02
1.000000E02, 3.284595E02
1.000000E02, 3.266696E02
1.000000E02, 3.248782E02
1.000000E02, 3.230854E02
1.000000E02, 3.212912E02
1.000000E02, 3.194955E02
1.000000E02, 3.176984E02
1.000000E02, 3.158998E02
1.000000E02, 3.140998E02
1.000000E02, 3.122984E02
1.000000E02, 3.104955E02
1.000000E02, 3.086912E02
1.000000E02, 3.068854E02
1.000000E02, 3.050782E02
1.000000E02, 3.032696E02
1.000000E02, 3.014595E02
1.000000E02, 2.996480E02
1.000000E02, 2.978350E02
1.000000E02, 2.960206E02
1.000000E02, 2.942048E02
1.000000E02, 2.923875E02
1.000000E02, 2.905688E02
1.000000E02, 2.887486E02
1.000000E02, 2.869270E02
1.000000E02, 2.851040E02
1.000000E02, 2.832795E02
1.000000E02, 2.814536E02
1.000000E02, 2.796262E02
1.000000E02, 2.777974E02
1.000000E02, 2.759672E02
1.000000E02, 2.741355E02
1.000000E02, 2.723024E02
1.000000E02, 2.704678E02
1.000000E02, 2.686318E02
1.000000E02, 2.667944E02
1.000000E02, 2.649555E02
1.000000E02, 2.631152E02
1.000000E02, 2.612734E02
1.000000E02, 2.594302E02
1.000000E02, 2.575856E02
1.000000E02, 2.557395E02
1.000000E02, 2.538920E02
1.000000E02, 2.520430E02
1.000000E02, 2.501926E02
1.000000E02, 2.483408E02
1.000000E02, 2.464875E02
1.000000E02, 2.446328E02
1.000000E02, 2.427766E02
1.000000E02, 2.409190E02
1.000000E02, 2.390600E02
1.000000E02, 2.371995E02
1.000000E02, 2.353376E02
1.000000E02, 2.334742E02
1.000000E02, 2.316094E02
1.000000E02, 2.297432E02
1.000000E02, 2.278755E02
1.000000E02, 2.260064E02
1.000000E02, 2.241358E02
1.000000E02, 2.222638E02
1.000000E02, 2.203904E02
1.000000E02, 2.185155E02
1.000000E02, 2.166392E02
1.000000E02, 2.147614E02
1.000000E02, 2.128822E02
1.000000E02, 2.110016E02
1.000000E02, 2.091195E02
1.000000E02, 2.072360E02
1.000000E02, 2.053510E02
1.000000E02, 2.034646E02
1.000000E02, 2.015768E02
1.000000E02, 1.996875E02
1.000000E02, 1.977968E02
1.000000E02, 1.959046E02
1.000000E02, 1.940110E02
1.000000E02, 1.921160E02
1.000000E02, 1.902195E02
1.000000E02, 1.883216E02
1.000000E02, 1.864222E02
1.000000E02, 1.845214E02
1.000000E02, 1.826192E02
1.000000E02, 1.807155E02
1.000000E02, 1.788104E02
1.000000E02, 1.769038E02
1.000000E02, 1.749958E02
1.000000E02, 1.730864E02
1.000000E02, 1.711755E02
1.000000E02, 1.692632E02
1.000000E02, 1.673494E02
1.000000E02, 1.654342E02
1.000000E02, 1.635176E02
1.000000E02, 1.615995E02
1.000000E02, 1.596800E02
1.000000E02, 1.577590E02
1.000000E02, 1.558366E02
1.000000E02, 1.539128E02
1.000000E02, 1.519875E02
1.000000E02, 1.500608E02
1.000000E02, 1.481326E02
1.000000E02, 1.462030E02
1.000000E02, 1.442720E02
1.000000E02, 1.423395E02
1.000000E02, 1.404056E02
1.000000E02, 1.384702E02
1.000000E02, 1.365334E02
1.000000E02, 1.345952E02
1.000000E02, 1.326555E02
1.000000E02, 1.307144E02
1.000000E02, 1.287718E02
1.000000E02, 1.268278E02
1.000000E02, 1.248824E02
1.000000E02, 1.229355E02
1.000000E02, 1.209872E02
1.000000E02, 1.190374E02
1.000000E02, 1.170862E02
1.000000E02, 1.151336E02
1.000000E02, 1.131795E02
1.000000E02, 1.112240E02
1.000000E02, 1.092670E02
1.000000E02, 1.073086E02
1.000000E02, 1.053488E02
1.000000E02, 1.033875E02
1.000000E02, 1.014248E02
1.000000E02, 9.946062E01
1.000000E02, 9.749502E01
1.000000E02, 9.552798E01
1.000000E02, 9.355950E01
1.000000E02, 9.158958E01
1.000000E02, 8.961822E01
1.000000E02, 8.764542E01
1.000000E02, 8.567118E01
1.000000E02, 8.369550E01
1.000000E02, 8.171838E01
1.000000E02, 7.973982E01
1.000000E02, 7.775982E01
1.000000E02, 7.577838E01
1.000000E02, 7.379550E01
1.000000E02, 7.181118E01
1.000000E02, 6.982542E01
1.000000E02, 6.783822E01
1.000000E02, 6.584958E01
1.000000E02, 6.385950E01
1.000000E02, 6.186798E01
1.000000E02, 5.987502E01
1.000000E02, 5.788062E01
1.000000E02, 5.588478E01
1.000000E02, 5.388750E01
1.000000E02, 5.188878E01
1.000000E02, 4.988862E01
1.000000E02, 4.788702E01
1.000000E02, 4.588398E01
1.000000E02, 4.387950E01
1.000000E02, 4.187358E01
1.000000E02, 3.986622E01
1.000000E02, 3.785742E01
1.000000E02, 3.584718E01
1.000000E02, 3.383550E01
1.000000E02, 3.182238E01
1.000000E02, 2.980782E01
1.000000E02, 2.779182E01
1.000000E02, 2.577438E01
1.000000E02, 2.375550E01
1.000000E02, 2.173518E01
1.000000E02, 1.971342E01
1.000000E02, 1.769022E01
1.000000E02, 1.566558E01
1.000000E02, 1.363950E01
1.000000E02, 1.161198E01
1.000000E02, 9.583020E00
1.000000E02, 7.552620E00
1.000000E02, 5.520780E00
1.000000E02, 3.487500E00
1.000000E02, 1.452780E00
1.000000E02, 3.594166E02
1.000000E02, 3.573790E02
1.000000E02, 3.553400E02
1.000000E02, 3.532995E02
1.000000E02, 3.512576E02
1.000000E02, 3.492142E02
1.000000E02, 3.471694E02
1.000000E02, 3.451232E02
1.000000E02, 3.430755E02
1.000000E02, 3.410264E02
1.000000E02, 3.389758E02
1.000000E02, 3.369238E02
1.000000E02, 3.348704E02
1.000000E02, 3.328155E02
1.000000E02, 3.307592E02
1.000000E02, 3.287014E02
1.000000E02, 3.266422E02
1.000000E02, 3.245816E02
1.000000E02, 3.225195E02
1.000000E02, 3.204560E02
1.000000E02, 3.183910E02
1.000000E02, 3.163246E02
1.000000E02, 3.142568E02
1.000000E02, 3.121875E02
1.000000E02, 3.101168E02
1.000000E02, 3.080446E02
1.000000E02, 3.059710E02
1.000000E02, 3.038960E02
1.000000E02, 3.018195E02
1.000000E02, 2.997416E02
1.000000E02, 2.976622E02
1.000000E02, 2.955814E02
1.000000E02, 2.934992E02
1.000000E02, 2.914155E02
1.000000E02, 2.893304E02
1.000000E02, 2.872438E02
1.000000E02, 2.851558E02
1.000000E02, 2.830664E02
1.000000E02, 2.809755E02
1.000000E02, 2.788832E02
1.000000E02, 2.767894E02
1.000000E02, 2.746942E02
1.000000E02, 2.725976E02
1.000000E02, 2.704995E02
1.000000E02, 2.684000E02
1.000000E02, 2.662990E02
1.000000E02, 2.641966E02
1.000000E02, 2.620928E02
1.000000E02, 2.599875E02
1.000000E02, 2.578808E02
1.000000E02, 2.557726E02
1.000000E02, 2.536630E02
1.000000E02, 2.515520E02
1.000000E02, 2.494395E02
1.000000E02, 2.473256E02
1.000000E02, 2.452102E02
1.000000E02, 2.430934E02
1.000000E02, 2.409752E02
1.000000E02, 2.388555E02
1.000000E02, 2.367344E02
1.000000E02, 2.346118E02
1.000000E02, 2.324878E02
1.000000E02, 2.303624E02
1.000000E02, 2.282355E02
1.000000E02, 2.261072E02
1.000000E02, 2.239774E02
1.000000E02, 2.218462E02
1.000000E02, 2.197136E02
1.000000E02, 2.175795E02
1.000000E02, 2.154440E02
1.000000E02, 2.133070E02
1.000000E02, 2.111686E02
1.000000E02, 2.090288E02
1.000000E02, 2.068875E02
1.000000E02, 2.047448E02
1.000000E02, 2.026006E02
1.000000E02, 2.004550E02
1.000000E02, 1.983080E02
1.000000E02, 1.961595E02
1.000000E02, 1.940096E02
1.000000E02, 1.918582E02
1.000000E02, 1.897054E02
1.000000E02, 1.875512E02
1.000000E02, 1.853955E02
1.000000E02, 1.832384E02
1.000000E02, 1.810798E02
1.000000E02, 1.789198E02
1.000000E02, 1.767584E02
1.000000E02, 1.745955E02
1.000000E02, 1.724312E02
1.000000E02, 1.702654E02
1.000000E02, 1.680982E02
1.000000E02, 1.659296E02
1.000000E02, 1.637595E02
1.000000E02, 1.615880E02
1.000000E02, 1.594150E02
1.000000E02, 1.572406E02
1.000000E02, 1.550648E02
1.000000E02, 1.528875E02
1.000000E02, 1.507088E02
1.000000E02, 1.485286E02
1.000000E02, 1.463470E02
1.000000E02, 1.441640E02
1.000000E02, 1.419795E02
1.000000E02, 1.397936E02
1.000000E02, 1.376062E02
1.000000E02, 1.354174E02
1.000000E02, 1.332272E02
1.000000E02, 1.310355E02
1.000000E02, 1.288424E02
1.000000E02, 1.266478E02
1.000000E02, 1.244518E02
1.000000E02, 1.222544E02
1.000000E02, 1.200555E02
1.000000E02, 1.178552E02
1.000000E02, 1.156534E02
1.000000E02, 1.134502E02
1.000000E02, 1.112456E02
1.000000E02, 1.090395E02
1.000000E02, 1.068320E02
1.000000E02, 1.046230E02
1.000000E02, 1.024126E02
1.000000E02, 1.002008E02
1.000000E02, 9.798750E01
1.000000E02, 9.577278E01
1.000000E02, 9.355662E01
1.000000E02, 9.133902E01
1.000000E02, 8.911998E01
1.000000E02, 8.689950E01
1.000000E02, 8.467758E01
1.000000E02, 8.245422E01
1.000000E02, 8.022942E01
1.000000E02, 7.800318E01
1.000000E02, 7.577550E01
1.000000E02, 7.354638E01
1.000000E02, 7.131582E01
1.000000E02, 6.908382E01
1.000000E02, 6.685038E01
1.000000E02, 6.461550E01
1.000000E02, 6.237918E01
1.000000E02, 6.014142E01
1.000000E02, 5.790222E01
1.000000E02, 5.566158E01
1.000000E02, 5.341950E01
1.000000E02, 5.117598E01
1.000000E02, 4.893102E01
1.000000E02, 4.668462E01
1.000000E02, 4.443678E01
1.000000E02, 4.218750E01
1.000000E02, 3.993678E01
1.000000E02, 3.768462E01
1.000000E02, 3.543102E01
1.000000E02, 3.317598E01
1.000000E02, 3.091950E01
1.000000E02, 2.866158E01
1.000000E02, 2.640222E01
1.000000E02, 2.414142E01
1.000000E02, 2.187918E01
1.000000E02, 1.961550E01
1.000000E02, 1.735038E01
1.000000E02, 1.508382E01
1.000000E02, 1.281582E01
1.000000E02, 1.054638E01
1.000000E02, 8.275500E00
1.000000E02, 6.003180E00
1.000000E02, 3.729420E00
1.000000E02, 1.454220E00
1.000000E02, 3.591776E02
1.000000E02, 3.568995E02
1.000000E02, 3.546200E02
1.000000E02, 3.523390E02
1.000000E02, 3.500566E02
1.000000E02, 3.477728E02
1.000000E02, 3.454875E02
1.000000E02, 3.432008E02
1.000000E02, 3.409126E02
1.000000E02, 3.386230E02
1.000000E02, 3.363320E02
1.000000E02, 3.340395E02
1.000000E02, 3.317456E02
1.000000E02, 3.294502E02
1.000000E02, 3.271534E02
1.000000E02, 3.248552E02
1.000000E02, 3.225555E02
1.000000E02, 3.202544E02
1.000000E02, 3.179518E02
1.000000E02, 3.156478E02
1.000000E02, 3.133424E02
1.000000E02, 3.110355E02
1.000000E02, 3.087272E02
1.000000E02, 3.064174E02
1.000000E02, 3.041062E02
1.000000E02, 3.017936E02
1.000000E02, 2.994795E02
1.000000E02, 2.971640E02
1.000000E02, 2.948470E02
1.000000E02, 2.925286E02
1.000000E02, 2.902088E02
1.000000E02, 2.878875E02
1.000000E02, 2.855648E02
1.000000E02, 2.832406E02
1.000000E02, 2.809150E02
1.000000E02, 2.785880E02
1.000000E02, 2.762595E02
1.000000E02, 2.739296E02
1.000000E02, 2.715982E02
1.000000E02, 2.692654E02
1.000000E02, 2.669312E02
1.000000E02, 2.645955E02
1.000000E02, 2.622584E02
1.000000E02, 2.599198E02
1.000000E02, 2.575798E02
1.000000E02, 2.552384E02
1.000000E02, 2.528955E02
1.000000E02, 2.505512E02
1.000000E02, 2.482054E02
1.000000E02, 2.458582E02
1.000000E02, 2.435096E02
1.000000E02, 2.411595E02
1.000000E02, 2.388080E02
1.000000E02, 2.364550E02
1.000000E02, 2.341006E02
1.000000E02, 2.317448E02
1.000000E02, 2.293875E02
1.000000E02, 2.270288E02
1.000000E02, 2.246686E02
1.000000E02, 2.223070E02
1.000000E02, 2.199440E02
1.000000E02, 2.175795E02
1.000000E02, 2.152136E02
1.000000E02, 2.128462E02
1.000000E02, 2.104774E02
1.000000E02, 2.081072E02
1.000000E02, 2.057355E02
1.000000E02, 2.033624E02
1.000000E02, 2.009878E02
1.000000E02, 1.986118E02
1.000000E02, 1.962344E02
1.000000E02, 1.938555E02
1.000000E02, 1.914752E02
1.000000E02, 1.890934E02
1.000000E02, 1.867102E02
1.000000E02, 1.843256E02
1.000000E02, 1.819395E02
1.000000E02, 1.795520E02
1.000000E02, 1.771630E02
1.000000E02, 1.747726E02
1.000000E02, 1.723808E02
1.000000E02, 1.699875E02
1.000000E02, 1.675928E02
1.000000E02, 1.651966E02
1.000000E02, 1.627990E02
1.000000E02, 1.604000E02
1.000000E02, 1.579995E02
1.000000E02, 1.555976E02
1.000000E02, 1.531942E02
1.000000E02, 1.507894E02
1.000000E02, 1.483832E02
1.000000E02, 1.459755E02
1.000000E02, 1.435664E02
1.000000E02, 1.411558E02
1.000000E02, 1.387438E02
1.000000E02, 1.363304E02
1.000000E02, 1.339155E02
1.000000E02, 1.314992E02
1.000000E02, 1.290814E02
1.000000E02, 1.266622E02
1.000000E02, 1.242416E02
1.000000E02, 1.218195E02
1.000000E02, 1.193960E02
1.000000E02, 1.169710E02
1.000000E02, 1.145446E02
1.000000E02, 1.121168E02
1.000000E02, 1.096875E02
1.000000E02, 1.072568E02
1.000000E02, 1.048246E02
1.000000E02, 1.023910E02
1.000000E02, 9.995598E01
1.000000E02, 9.751950E01
1.000000E02, 9.508158E01
1.000000E02, 9.264222E01
1.000000E02, 9.020142E01
1.000000E02, 8.775918E01
1.000000E02, 8.531550E01
1.000000E02, 8.287038E01
1.000000E02, 8.042382E01
1.000000E02, 7.797582E01
1.000000E02, 7.552638E01
1.000000E02, 7.307550E01
1.000000E02, 7.062318E01
1.000000E02, 6.816942E01
1.000000E02, 6.571422E01
1.000000E02, 6.325758E01
1.000000E02, 6.079950E01
1.000000E02, 5.833998E01
1.000000E02, 5.587902E01
1.000000E02, 5.341662E01
1.000000E02, 5.095278E01
1.000000E02, 4.848750E01
1.000000E02, 4.602078E01
1.000000E02, 4.355262E01
1.000000E02, 4.108302E01
1.000000E02, 3.861198E01
1.000000E02, 3.613950E01
1.000000E02, 3.366558E01
1.000000E02, 3.119022E01
1.000000E02, 2.871342E01
1.000000E02, 2.623518E01
1.000000E02, 2.375550E01
1.000000E02, 2.127438E01
1.000000E02, 1.879182E01
1.000000E02, 1.630782E01
1.000000E02, 1.382238E01
1.000000E02, 1.133550E01
1.000000E02, 8.847180E00
1.000000E02, 6.357420E00
1.000000E02, 3.866220E00
1.000000E02, 1.373580E00
1.000000E02, 3.588795E02
1.000000E02, 3.563840E02
1.000000E02, 3.538870E02
1.000000E02, 3.513886E02
1.000000E02, 3.488888E02
1.000000E02, 3.463875E02
1.000000E02, 3.438848E02
1.000000E02, 3.413806E02
1.000000E02, 3.388750E02
1.000000E02, 3.363680E02
1.000000E02, 3.338595E02
1.000000E02, 3.313496E02
1.000000E02, 3.288382E02
1.000000E02, 3.263254E02
1.000000E02, 3.238112E02
1.000000E02, 3.212955E02
1.000000E02, 3.187784E02
1.000000E02, 3.162598E02
1.000000E02, 3.137398E02
1.000000E02, 3.112184E02
1.000000E02, 3.086955E02
1.000000E02, 3.061712E02
1.000000E02, 3.036454E02
1.000000E02, 3.011182E02
1.000000E02, 2.985896E02
1.000000E02, 2.960595E02
1.000000E02, 2.935280E02
1.000000E02, 2.909950E02
1.000000E02, 2.884606E02
1.000000E02, 2.859248E02
1.000000E02, 2.833875E02
1.000000E02, 2.808488E02
1.000000E02, 2.783086E02
1.000000E02, 2.757670E02
1.000000E02, 2.732240E02
1.000000E02, 2.706795E02
1.000000E02, 2.681336E02
1.000000E02, 2.655862E02
1.000000E02, 2.630374E02
1.000000E02, 2.604872E02
1.000000E02, 2.579355E02
1.000000E02, 2.553824E02
1.000000E02, 2.528278E02
1.000000E02, 2.502718E02
1.000000E02, 2.477144E02
1.000000E02, 2.451555E02
1.000000E02, 2.425952E02
1.000000E02, 2.400334E02
1.000000E02, 2.374702E02
1.000000E02, 2.349056E02
1.000000E02, 2.323395E02
1.000000E02, 2.297720E02
1.000000E02, 2.272030E02
1.000000E02, 2.246326E02
1.000000E02, 2.220608E02
1.000000E02, 2.194875E02
1.000000E02, 2.169128E02
1.000000E02, 2.143366E02
1.000000E02, 2.117590E02
1.000000E02, 2.091800E02
1.000000E02, 2.065995E02
1.000000E02, 2.040176E02
1.000000E02, 2.014342E02
1.000000E02, 1.988494E02
1.000000E02, 1.962632E02
1.000000E02, 1.936755E02
1.000000E02, 1.910864E02
1.000000E02, 1.884958E02
1.000000E02, 1.859038E02
1.000000E02, 1.833104E02
1.000000E02, 1.807155E02
1.000000E02, 1.781192E02
1.000000E02, 1.755214E02
1.000000E02, 1.729222E02
1.000000E02, 1.703216E02
1.000000E02, 1.677195E02
1.000000E02, 1.651160E02
1.000000E02, 1.625110E02
1.000000E02, 1.599046E02
1.000000E02, 1.572968E02
1.000000E02, 1.546875E02
1.000000E02, 1.520768E02
1.000000E02, 1.494646E02
1.000000E02, 1.468510E02
1.000000E02, 1.442360E02
1.000000E02, 1.416195E02
1.000000E02, 1.390016E02
1.000000E02, 1.363822E02
1.000000E02, 1.337614E02
1.000000E02, 1.311392E02
1.000000E02, 1.285155E02
1.000000E02, 1.258904E02
1.000000E02, 1.232638E02
1.000000E02, 1.206358E02
1.000000E02, 1.180064E02
1.000000E02, 1.153755E02
1.000000E02, 1.127432E02
1.000000E02, 1.101094E02
1.000000E02, 1.074742E02
1.000000E02, 1.048376E02
1.000000E02, 1.021995E02
1.000000E02, 9.955998E01
1.000000E02, 9.691902E01
1.000000E02, 9.427662E01
1.000000E02, 9.163278E01
1.000000E02, 8.898750E01
1.000000E02, 8.634078E01
1.000000E02, 8.369262E01
1.000000E02, 8.104302E01
1.000000E02, 7.839198E01
1.000000E02, 7.573950E01
1.000000E02, 7.308558E01
1.000000E02, 7.043022E01
1.000000E02, 6.777342E01
1.000000E02, 6.511518E01
1.000000E02, 6.245550E01
1.000000E02, 5.979438E01
1.000000E02, 5.713182E01
1.000000E02, 5.446782E01
1.000000E02, 5.180238E01
1.000000E02, 4.913550E01
1.000000E02, 4.646718E01
1.000000E02, 4.379742E01
1.000000E02, 4.112622E01
1.000000E02, 3.845358E01
1.000000E02, 3.577950E01
1.000000E02, 3.310398E01
1.000000E02, 3.042702E01
1.000000E02, 2.774862E01
1.000000E02, 2.506878E01
1.000000E02, 2.238750E01
1.000000E02, 1.970478E01
1.000000E02, 1.702062E01
1.000000E02, 1.433502E01
1.000000E02, 1.164798E01
1.000000E02, 8.959500E00
1.000000E02, 6.269580E00
1.000000E02, 3.578220E00
1.000000E02, 8.854200E-01
1.000000E02, 3.581912E02
1.000000E02, 3.554955E02
1.000000E02, 3.527984E02
1.000000E02, 3.500998E02
1.000000E02, 3.473998E02
1.000000E02, 3.446984E02
1.000000E02, 3.419955E02
1.000000E02, 3.392912E02
1.000000E02, 3.365854E02
1.000000E02, 3.338782E02
1.000000E02, 3.311696E02
1.000000E02, 3.284595E02
1.000000E02, 3.257480E02
1.000000E02, 3.230350E02
1.000000E02, 3.203206E02
1.000000E02, 3.176048E02
1.000000E02, 3.148875E02
1.000000E02, 3.121688E02
1.000000E02, 3.094486E02
1.000000E02, 3.067270E02
1.000000E02, 3.040040E02
1.000000E02, 3.012795E02
1.000000E02, 2.985536E02
1.000000E02, 2.958262E02
1.000000E02, 2.930974E02
1.000000E02, 2.903672E02
1.000000E02, 2.876355E02
1.000000E02, 2.849024E02
1.000000E02, 2.821678E02
1.000000E02, 2.794318E02
1.000000E02, 2.766944E02
1.000000E02, 2.739555E02
1.000000E02, 2.712152E02
1.000000E02, 2.684734E02
1.000000E02, 2.657302E02
1.000000E02, 2.629856E02
1.000000E02, 2.602395E02
1.000000E02, 2.574920E02
1.000000E02, 2.547430E02
1.000000E02, 2.519926E02
1.000000E02, 2.492408E02
1.000000E02, 2.464875E02
1.000000E02, 2.437328E02
1.000000E02, 2.409766E02
1.000000E02, 2.382190E02
1.000000E02, 2.354600E02
1.000000E02, 2.326995E02
1.000000E02, 2.299376E02
1.000000E02, 2.271742E02
1.000000E02, 2.244094E02
1.000000E02, 2.216432E02
1.000000E02, 2.188755E02
1.000000E02, 2.161064E02
1.000000E02, 2.133358E02
1.000000E02, 2.105638E02
1.000000E02, 2.077904E02
1.000000E02, 2.050155E02
1.000000E02, 2.022392E02
1.000000E02, 1.994614E02
1.000000E02, 1.966822E02
1.000000E02, 1.939016E02
1.000000E02, 1.911195E02
1.000000E02, 1.883360E02
1.000000E02, 1.855510E02
1.000000E02, 1.827646E02
1.000000E02, 1.799768E02
1.000000E02, 1.771875E02
1.000000E02, 1.743968E02
1.000000E02, 1.716046E02
1.000000E02, 1.688110E02
1.000000E02, 1.660160E02
1.000000E02, 1.632195E02
1.000000E02, 1.604216E02
1.000000E02, 1.576222E02
1.000000E02, 1.548214E02
1.000000E02, 1.520192E02
1.000000E02, 1.492155E02
1.000000E02, 1.464104E02
1.000000E02, 1.436038E02
1.000000E02, 1.407958E02
1.000000E02, 1.379864E02
1.000000E02, 1.351755E02
1.000000E02, 1.323632E02
1.000000E02, 1.295494E02
1.000000E02, 1.267342E02
1.000000E02, 1.239176E02
1.000000E02, 1.210995E02
1.000000E02, 1.182800E02
1.000000E02, 1.154590E02
1.000000E02, 1.126366E02
1.000000E02, 1.098128E02
1.000000E02, 1.069875E02
1.000000E02, 1.041608E02
1.000000E02, 1.013326E02
1.000000E02, 9.850302E01
1.000000E02, 9.567198E01
1.000000E02, 9.283950E01
1.000000E02, 9.000558E01
1.000000E02, 8.717022E01
1.000000E02, 8.433342E01
1.000000E02, 8.149518E01
1.000000E02, 7.865550E01
1.000000E02, 7.581438E01
1.000000E02, 7.297182E01
1.000000E02, 7.012782E01
1.000000E02, 6.728238E01
1.000000E02, 6.443550E01
1.000000E02, 6.158718E01
1.000000E02, 5.873742E01
1.000000E02, 5.588622E01
1.000000E02, 5.303358E01
1.000000E02, 5.017950E01
1.000000E02, 4.732398E01
1.000000E02, 4.446702E01
1.000000E02, 4.160862E01
1.000000E02, 3.874878E01
1.000000E02, 3.588750E01
1.000000E02, 3.302478E01
1.000000E02, 3.016062E01
1.000000E02, 2.729502E01
1.000000E02, 2.442798E01
1.000000E02, 2.155950E01
1.000000E02, 1.868958E01
1.000000E02, 1.581822E01
1.000000E02, 1.294542E01
1.000000E02, 1.007118E01
1.000000E02, 7.195500E00
1.000000E02, 4.318380E00
1.000000E02, 1.439820E00
1.000000E02, 3.585598E02
1.000000E02, 3.556784E02
1.000000E02, 3.527955E02
1.000000E02, 3.499112E02
1.000000E02, 3.470254E02
1.000000E02, 3.441382E02
1.000000E02, 3.412496E02
1.000000E02, 3.383595E02
1.000000E02, 3.354680E02
1.000000E02, 3.325750E02
1.000000E02, 3.296806E02
1.000000E02, 3.267848E02
1.000000E02, 3.238875E02
1.000000E02, 3.209888E02
1.000000E02, 3.180886E02
1.000000E02, 3.151870E02
1.000000E02, 3.122840E02
1.000000E02, 3.093795E02
1.000000E02, 3.064736E02
1.000000E02, 3.035662E02
1.000000E02, 3.006574E02
1.000000E02, 2.977472E02
1.000000E02, 2.948355E02
1.000000E02, 2.919224E02
1.000000E02, 2.890078E02
1.000000E02, 2.860918E02
1.000000E02, 2.831744E02
1.000000E02, 2.802555E02
1.000000E02, 2.773352E02
1.000000E02, 2.744134E02
1.000000E02, 2.714902E02
1.000000E02, 2.685656E02
1.000000E02, 2.656395E02
1.000000E02, 2.627120E02
1.000000E02, 2.597830E02
1.000000E02, 2.568526E02
1.000000E02, 2.539208E02
1.000000E02, 2.509875E02
1.000000E02, 2.480528E02
1.000000E02, 2.451166E02
1.000000E02, 2.421790E02
1.000000E02, 2.392400E02
1.000000E02, 2.362995E02
1.000000E02, 2.333576E02
1.000000E02, 2.304142E02
1.000000E02, 2.274694E02
1.000000E02, 2.245232E02
1.000000E02, 2.215755E02
1.000000E02, 2.186264E02
1.000000E02, 2.156758E02
1.000000E02, 2.127238E02
1.000000E02, 2.097704E02
1.000000E02, 2.068155E02
1.000000E02, 2.038592E02
1.000000E02, 2.009014E02
1.000000E02, 1.979422E02
1.000000E02, 1.949816E02
1.000000E02, 1.920195E02
1.000000E02, 1.890560E02
1.000000E02, 1.860910E02
1.000000E02, 1.831246E02
1.000000E02, 1.801568E02
1.000000E02, 1.771875E02
1.000000E02, 1.742168E02
1.000000E02, 1.712446E02
1.000000E02, 1.682710E02
1.000000E02, 1.652960E02
1.000000E02, 1.623195E02
1.000000E02, 1.593416E02
1.000000E02, 1.563622E02
1.000000E02, 1.533814E02
1.000000E02, 1.503992E02
1.000000E02, 1.474155E02
1.000000E02, 1.444304E02
1.000000E02, 1.414438E02
1.000000E02, 1.384558E02
1.000000E02, 1.354664E02
1.000000E02, 1.324755E02
1.000000E02, 1.294832E02
1.000000E02, 1.264894E02
1.000000E02, 1.234942E02
1.000000E02, 1.204976E02
1.000000E02, 1.174995E02
1.000000E02, 1.145000E02
1.000000E02, 1.114990E02
1.000000E02, 1.084966E02
1.000000E02, 1.054928E02
1.000000E02, 1.024875E02
1.000000E02, 9.948078E01
1.000000E02, 9.647262E01
1.000000E02, 9.346302E01
1.000000E02, 9.045198E01
1.000000E02, 8.743950E01
1.000000E02, 8.442558E01
1.000000E02, 8.141022E01
1.000000E02, 7.839342E01
1.000000E02, 7.537518E01
1.000000E02, 7.235550E01
1.000000E02, 6.933438E01
1.000000E02, 6.631182E01
1.000000E02, 6.328782E01
1.000000E02, 6.026238E01
1.000000E02, 5.723550E01
1.000000E02, 5.420718E01
1.000000E02, 5.117742E01
1.000000E02, 4.814622E01
1.000000E02, 4.511358E01
1.000000E02, 4.207950E01
1.000000E02, 3.904398E01
1.000000E02, 3.600702E01
1.000000E02, 3.296862E01
1.000000E02, 2.992878E01
1.000000E02, 2.688750E01
1.000000E02, 2.384478E01
1.000000E02, 2.080062E01
1.000000E02, 1.775502E01
1.000000E02, 1.470798E01
1.000000E02, 1.165950E01
1.000000E02, 8.609580E00
1.000000E02, 5.558220E00
1.000000E02, 2.505420E00
1.000000E02, 3.594512E02
1.000000E02, 3.563955E02
1.000000E02, 3.533384E02
1.000000E02, 3.502798E02
1.000000E02, 3.472198E02
1.000000E02, 3.441584E02
1.000000E02, 3.410955E02
1.000000E02, 3.380312E02
1.000000E02, 3.349654E02
1.000000E02, 3.318982E02
1.000000E02, 3.288296E02
1.000000E02, 3.257595E02
1.000000E02, 3.226880E02
1.000000E02, 3.196150E02
1.000000E02, 3.165406E02
1.000000E02, 3.134648E02
1.000000E02, 3.103875E02
1.000000E02, 3.073088E02
1.000000E02, 3.042286E02
1.000000E02, 3.011470E02
1.000000E02, 2.980640E02
1.000000E02, 2.949795E02
1.000000E02, 2.918936E02
1.000000E02, 2.888062E02
1.000000E02, 2.857174E02
1.000000E02, 2.826272E02
1.000000E02, 2.795355E02
1.000000E02, 2.764424E02
1.000000E02, 2.733478E02
1.000000E02, 2.702518E02
1.000000E02, 2.671544E02
1.000000E02, 2.640555E02
1.000000E02, 2.609552E02
1.000000E02, 2.578534E02
1.000000E02, 2.547502E02
1.000000E02, 2.516456E02
1.000000E02, 2.485395E02
1.000000E02, 2.454320E02
1.000000E02, 2.423230E02
1.000000E02, 2.392126E02
1.000000E02, 2.361008E02
1.000000E02, 2.329875E02
1.000000E02, 2.298728E02
1.000000E02, 2.267566E02
1.000000E02, 2.236390E02
1.000000E02, 2.205200E02
1.000000E02, 2.173995E02
1.000000E02, 2.142776E02
1.000000E02, 2.111542E02
1.000000E02, 2.080294E02
1.000000E02, 2.049032E02
1.000000E02, 2.017755E02
1.000000E02, 1.986464E02
1.000000E02, 1.955158E02
1.000000E02, 1.923838E02
1.000000E02, 1.892504E02
1.000000E02, 1.861155E02
1.000000E02, 1.829792E02
1.000000E02, 1.798414E02
1.000000E02, 1.767022E02
1.000000E02, 1.735616E02
1.000000E02, 1.704195E02
1.000000E02, 1.672760E02
1.000000E02, 1.641310E02
1.000000E02, 1.609846E02
1.000000E02, 1.578368E02
1.000000E02, 1.546875E02
1.000000E02, 1.515368E02
1.000000E02, 1.483846E02
1.000000E02, 1.452310E02
1.000000E02, 1.420760E02
1.000000E02, 1.389195E02
1.000000E02, 1.357616E02
1.000000E02, 1.326022E02
1.000000E02, 1.294414E02
1.000000E02, 1.262792E02
1.000000E02, 1.231155E02
1.000000E02, 1.199504E02
1.000000E02, 1.167838E02
1.000000E02, 1.136158E02
1.000000E02, 1.104464E02
1.000000E02, 1.072755E02
1.000000E02, 1.041032E02
1.000000E02, 1.009294E02
1.000000E02, 9.775422E01
1.000000E02, 9.457758E01
1.000000E02, 9.139950E01
1.000000E02, 8.821998E01
1.000000E02, 8.503902E01
1.000000E02, 8.185662E01
1.000000E02, 7.867278E01
1.000000E02, 7.548750E01
1.000000E02, 7.230078E01
1.000000E02, 6.911262E01
1.000000E02, 6.592302E01
1.000000E02, 6.273198E01
1.000000E02, 5.953950E01
1.000000E02, 5.634558E01
1.000000E02, 5.315022E01
1.000000E02, 4.995342E01
1.000000E02, 4.675518E01
1.000000E02, 4.355550E01
1.000000E02, 4.035438E01
1.000000E02, 3.715182E01
1.000000E02, 3.394782E01
1.000000E02, 3.074238E01
1.000000E02, 2.753550E01
1.000000E02, 2.432718E01
1.000000E02, 2.111742E01
1.000000E02, 1.790622E01
1.000000E02, 1.469358E01
1.000000E02, 1.147950E01
1.000000E02, 8.263980E00
1.000000E02, 5.047020E00
1.000000E02, 1.828620E00
1.000000E02, 3.586088E02
1.000000E02, 3.553875E02
1.000000E02, 3.521648E02
1.000000E02, 3.489406E02
1.000000E02, 3.457150E02
1.000000E02, 3.424880E02
1.000000E02, 3.392595E02
1.000000E02, 3.360296E02
1.000000E02, 3.327982E02
1.000000E02, 3.295654E02
1.000000E02, 3.263312E02
1.000000E02, 3.230955E02
1.000000E02, 3.198584E02
1.000000E02, 3.166198E02
1.000000E02, 3.133798E02
1.000000E02, 3.101384E02
1.000000E02, 3.068955E02
1.000000E02, 3.036512E02
1.000000E02, 3.004054E02
1.000000E02, 2.971582E02
1.000000E02, 2.939096E02
1.000000E02, 2.906595E02
1.000000E02, 2.874080E02
1.000000E02, 2.841550E02
1.000000E02, 2.809006E02
1.000000E02, 2.776448E02
1.000000E02, 2.743875E02
1.000000E02, 2.711288E02
1.000000E02, 2.678686E02
1.000000E02, 2.646070E02
1.000000E02, 2.613440E02
1.000000E02, 2.580795E02
1.000000E02, 2.548136E02
1.000000E02, 2.515462E02
1.000000E02, 2.482774E02
1.000000E02, 2.450072E02
1.000000E02, 2.417355E02
1.000000E02, 2.384624E02
1.000000E02, 2.351878E02
1.000000E02, 2.319118E02
1.000000E02, 2.286344E02
1.000000E02, 2.253555E02
1.000000E02, 2.220752E02
1.000000E02, 2.187934E02
1.000000E02, 2.155102E02
1.000000E02, 2.122256E02
1.000000E02, 2.089395E02
1.000000E02, 2.056520E02
1.000000E02, 2.023630E02
1.000000E02, 1.990726E02
1.000000E02, 1.957808E02
1.000000E02, 1.924875E02
1.000000E02, 1.891928E02
1.000000E02, 1.858966E02
1.000000E02, 1.825990E02
1.000000E02, 1.793000E02
1.000000E02, 1.759995E02
1.000000E02, 1.726976E02
1.000000E02, 1.693942E02
1.000000E02, 1.660894E02
1.000000E02, 1.627832E02
1.000000E02, 1.594755E02
1.000000E02, 1.561664E02
1.000000E02, 1.528558E02
1.000000E02, 1.495438E02
1.000000E02, 1.462304E02
1.000000E02, 1.429155E02
1.000000E02, 1.395992E02
1.000000E02, 1.362814E02
1.000000E02, 1.329622E02
1.000000E02, 1.296416E02
1.000000E02, 1.263195E02
1.000000E02, 1.229960E02
1.000000E02, 1.196710E02
1.000000E02, 1.163446E02
1.000000E02, 1.130168E02
1.000000E02, 1.096875E02
1.000000E02, 1.063568E02
1.000000E02, 1.030246E02
1.000000E02, 9.969102E01
1.000000E02, 9.635598E01
1.000000E02, 9.301950E01
1.000000E02, 8.968158E01
1.000000E02, 8.634222E01
1.000000E02, 8.300142E01
1.000000E02, 7.965918E01
1.000000E02, 7.631550E01
1.000000E02, 7.297038E01
1.000000E02, 6.962382E01
1.000000E02, 6.627582E01
1.000000E02, 6.292638E01
1.000000E02, 5.957550E01
1.000000E02, 5.622318E01
1.000000E02, 5.286942E01
1.000000E02, 4.951422E01
1.000000E02, 4.615758E01
1.000000E02, 4.279950E01
1.000000E02, 3.943998E01
1.000000E02, 3.607902E01
1.000000E02, 3.271662E01
1.000000E02, 2.935278E01
1.000000E02, 2.598750E01
1.000000E02, 2.262078E01
1.000000E02, 1.925262E01
1.000000E02, 1.588302E01
1.000000E02, 1.251198E01
1.000000E02, 9.139500E00
1.000000E02, 5.765580E00
1.000000E02, 2.390220E00
1.000000E02, 3.590134E02
1.000000E02, 3.556352E02
1.000000E02, 3.522555E02
1.000000E02, 3.488744E02
1.000000E02, 3.454918E02
1.000000E02, 3.421078E02
1.000000E02, 3.387224E02
1.000000E02, 3.353355E02
1.000000E02, 3.319472E02
1.000000E02, 3.285574E02
1.000000E02, 3.251662E02
1.000000E02, 3.217736E02
1.000000E02, 3.183795E02
1.000000E02, 3.149840E02
1.000000E02, 3.115870E02
1.000000E02, 3.081886E02
1.000000E02, 3.047888E02
1.000000E02, 3.013875E02
1.000000E02, 2.979848E02
1.000000E02, 2.945806E02
1.000000E02, 2.911750E02
1.000000E02, 2.877680E02
1.000000E02, 2.843595E02
1.000000E02, 2.809496E02
1.000000E02, 2.775382E02
1.000000E02, 2.741254E02
1.000000E02, 2.707112E02
1.000000E02, 2.672955E02
1.000000E02, 2.638784E02
1.000000E02, 2.604598E02
1.000000E02, 2.570398E02
1.000000E02, 2.536184E02
1.000000E02, 2.501955E02
1.000000E02, 2.467712E02
1.000000E02, 2.433454E02
1.000000E02, 2.399182E02
1.000000E02, 2.364896E02
1.000000E02, 2.330595E02
1.000000E02, 2.296280E02
1.000000E02, 2.261950E02
1.000000E02, 2.227606E02
1.000000E02, 2.193248E02
1.000000E02, 2.158875E02
1.000000E02, 2.124488E02
1.000000E02, 2.090086E02
1.000000E02, 2.055670E02
1.000000E02, 2.021240E02
1.000000E02, 1.986795E02
1.000000E02, 1.952336E02
1.000000E02, 1.917862E02
1.000000E02, 1.883374E02
1.000000E02, 1.848872E02
1.000000E02, 1.814355E02
1.000000E02, 1.779824E02
1.000000E02, 1.745278E02
1.000000E02, 1.710718E02
1.000000E02, 1.676144E02
1.000000E02, 1.641555E02
1.000000E02, 1.606952E02
1.000000E02, 1.572334E02
1.000000E02, 1.537702E02
1.000000E02, 1.503056E02
1.000000E02, 1.468395E02
1.000000E02, 1.433720E02
1.000000E02, 1.399030E02
1.000000E02, 1.364326E02
1.000000E02, 1.329608E02
1.000000E02, 1.294875E02
1.000000E02, 1.260128E02
1.000000E02, 1.225366E02
1.000000E02, 1.190590E02
1.000000E02, 1.155800E02
1.000000E02, 1.120995E02
1.000000E02, 1.086176E02
1.000000E02, 1.051342E02
1.000000E02, 1.016494E02
1.000000E02, 9.816318E01
1.000000E02, 9.467550E01
1.000000E02, 9.118638E01
1.000000E02, 8.769582E01
1.000000E02, 8.420382E01
1.000000E02, 8.071038E01
1.000000E02, 7.721550E01
1.000000E02, 7.371918E01
1.000000E02, 7.022142E01
1.000000E02, 6.672222E01
1.000000E02, 6.322158E01
1.000000E02, 5.971950E01
1.000000E02, 5.621598E01
1.000000E02, 5.271102E01
1.000000E02, 4.920462E01
1.000000E02, 4.569678E01
1.000000E02, 4.218750E01
1.000000E02, 3.867678E01
1.000000E02, 3.516462E01
1.000000E02, 3.165102E01
1.000000E02, 2.813598E01
1.000000E02, 2.461950E01
1.000000E02, 2.110158E01
1.000000E02, 1.758222E01
1.000000E02, 1.406142E01
1.000000E02, 1.053918E01
1.000000E02, 7.015500E00
1.000000E02, 3.490380E00
1.000000E02, 3.599638E02
1.000000E02, 3.564358E02
1.000000E02, 3.529064E02
1.000000E02, 3.493755E02
1.000000E02, 3.458432E02
1.000000E02, 3.423094E02
1.000000E02, 3.387742E02
1.000000E02, 3.352376E02
1.000000E02, 3.316995E02
1.000000E02, 3.281600E02
1.000000E02, 3.246190E02
1.000000E02, 3.210766E02
1.000000E02, 3.175328E02
1.000000E02, 3.139875E02
1.000000E02, 3.104408E02
1.000000E02, 3.068926E02
1.000000E02, 3.033430E02
1.000000E02, 2.997920E02
1.000000E02, 2.962395E02
1.000000E02, 2.926856E02
1.000000E02, 2.891302E02
1.000000E02, 2.855734E02
1.000000E02, 2.820152E02
1.000000E02, 2.784555E02
1.000000E02, 2.748944E02
1.000000E02, 2.713318E02
1.000000E02, 2.677678E02
1.000000E02, 2.642024E02
1.000000E02, 2.606355E02
1.000000E02, 2.570672E02
1.000000E02, 2.534974E02
1.000000E02, 2.499262E02
1.000000E02, 2.463536E02
1.000000E02, 2.427795E02
1.000000E02, 2.392040E02
1.000000E02, 2.356270E02
1.000000E02, 2.320486E02
1.000000E02, 2.284688E02
1.000000E02, 2.248875E02
1.000000E02, 2.213048E02
1.000000E02, 2.177206E02
1.000000E02, 2.141350E02
1.000000E02, 2.105480E02
1.000000E02, 2.069595E02
1.000000E02, 2.033696E02
1.000000E02, 1.997782E02
1.000000E02, 1.961854E02
1.000000E02, 1.925912E02
1.000000E02, 1.889955E02
1.000000E02, 1.853984E02
1.000000E02, 1.817998E02
1.000000E02, 1.781998E02
1.000000E02, 1.745984E02
1.000000E02, 1.709955E02
1.000000E02, 1.673912E02
1.000000E02, 1.637854E02
1.000000E02, 1.601782E02
1.000000E02, 1.565696E02
1.000000E02, 1.529595E02
1.000000E02, 1.493480E02
1.000000E02, 1.457350E02
1.000000E02, 1.421206E02
1.000000E02, 1.385048E02
1.000000E02, 1.348875E02
1.000000E02, 1.312688E02
1.000000E02, 1.276486E02
1.000000E02, 1.240270E02
1.000000E02, 1.204040E02
1.000000E02, 1.167795E02
1.000000E02, 1.131536E02
1.000000E02, 1.095262E02
1.000000E02, 1.058974E02
1.000000E02, 1.022672E02
1.000000E02, 9.863550E01
1.000000E02, 9.500238E01
1.000000E02, 9.136782E01
1.000000E02, 8.773182E01
1.000000E02, 8.409438E01
1.000000E02, 8.045550E01
1.000000E02, 7.681518E01
1.000000E02, 7.317342E01
1.000000E02, 6.953022E01
1.000000E02, 6.588558E01
1.000000E02, 6.223950E01
1.000000E02, 5.859198E01
1.000000E02, 5.494302E01
1.000000E02, 5.129262E01
1.000000E02, 4.764078E01
1.000000E02, 4.398750E01
1.000000E02, 4.033278E01
1.000000E02, 3.667662E01
1.000000E02, 3.301902E01
1.000000E02, 2.935998E01
1.000000E02, 2.569950E01
1.000000E02, 2.203758E01
1.000000E02, 1.837422E01
1.000000E02, 1.470942E01
1.000000E02, 1.104318E01
1.000000E02, 7.375500E00
1.000000E02, 3.706380E00
1.000000E02, 3.582000E-02
1.000000E02, 3.563638E02
1.000000E02, 3.526904E02
1.000000E02, 3.490155E02
1.000000E02, 3.453392E02
1.000000E02, 3.416614E02
1.000000E02, 3.379822E02
1.000000E02, 3.343016E02
1.000000E02, 3.306195E02
1.000000E02, 3.269360E02
1.000000E02, 3.232510E02
1.000000E02, 3.195646E02
1.000000E02, 3.158768E02
1.000000E02, 3.121875E02
1.000000E02, 3.084968E02
1.000000E02, 3.048046E02
1.000000E02, 3.011110E02
1.000000E02, 2.974160E02
1.000000E02, 2.937195E02
1.000000E02, 2.900216E02
1.000000E02, 2.863222E02
1.000000E02, 2.826214E02
1.000000E02, 2.789192E02
1.000000E02, 2.752155E02
1.000000E02, 2.715104E02
1.000000E02, 2.678038E02
1.000000E02, 2.640958E02
1.000000E02, 2.603864E02
1.000000E02, 2.566755E02
1.000000E02, 2.529632E02
1.000000E02, 2.492494E02
1.000000E02, 2.455342E02
1.000000E02, 2.418176E02
1.000000E02, 2.380995E02
1.000000E02, 2.343800E02
1.000000E02, 2.306590E02
1.000000E02, 2.269366E02
1.000000E02, 2.232128E02
1.000000E02, 2.194875E02
1.000000E02, 2.157608E02
1.000000E02, 2.120326E02
1.000000E02, 2.083030E02
1.000000E02, 2.045720E02
1.000000E02, 2.008395E02
1.000000E02, 1.971056E02
1.000000E02, 1.933702E02
1.000000E02, 1.896334E02
1.000000E02, 1.858952E02
1.000000E02, 1.821555E02
1.000000E02, 1.784144E02
1.000000E02, 1.746718E02
1.000000E02, 1.709278E02
1.000000E02, 1.671824E02
1.000000E02, 1.634355E02
1.000000E02, 1.596872E02
1.000000E02, 1.559374E02
1.000000E02, 1.521862E02
1.000000E02, 1.484336E02
1.000000E02, 1.446795E02
1.000000E02, 1.409240E02
1.000000E02, 1.371670E02
1.000000E02, 1.334086E02
1.000000E02, 1.296488E02
1.000000E02, 1.258875E02
1.000000E02, 1.221248E02
1.000000E02, 1.183606E02
1.000000E02, 1.145950E02
1.000000E02, 1.108280E02
1.000000E02, 1.070595E02
1.000000E02, 1.032896E02
1.000000E02, 9.951822E01
1.000000E02, 9.574542E01
1.000000E02, 9.197118E01
1.000000E02, 8.819550E01
1.000000E02, 8.441838E01
1.000000E02, 8.063982E01
1.000000E02, 7.685982E01
1.000000E02, 7.307838E01
1.000000E02, 6.929550E01
1.000000E02, 6.551118E01
1.000000E02, 6.172542E01
1.000000E02, 5.793822E01
1.000000E02, 5.414958E01
1.000000E02, 5.035950E01
1.000000E02, 4.656798E01
1.000000E02, 4.277502E01
1.000000E02, 3.898062E01
1.000000E02, 3.518478E01
1.000000E02, 3.138750E01
1.000000E02, 2.758878E01
1.000000E02, 2.378862E01
1.000000E02, 1.998702E01
1.000000E02, 1.618398E01
1.000000E02, 1.237950E01
1.000000E02, 8.573580E00
1.000000E02, 4.766220E00
1.000000E02, 9.574200E-01
1.000000E02, 3.571472E02
1.000000E02, 3.533355E02
1.000000E02, 3.495224E02
1.000000E02, 3.457078E02
1.000000E02, 3.418918E02
1.000000E02, 3.380744E02
1.000000E02, 3.342555E02
1.000000E02, 3.304352E02
1.000000E02, 3.266134E02
1.000000E02, 3.227902E02
1.000000E02, 3.189656E02
1.000000E02, 3.151395E02
1.000000E02, 3.113120E02
1.000000E02, 3.074830E02
1.000000E02, 3.036526E02
1.000000E02, 2.998208E02
1.000000E02, 2.959875E02
1.000000E02, 2.921528E02
1.000000E02, 2.883166E02
1.000000E02, 2.844790E02
1.000000E02, 2.806400E02
1.000000E02, 2.767995E02
1.000000E02, 2.729576E02
1.000000E02, 2.691142E02
1.000000E02, 2.652694E02
1.000000E02, 2.614232E02
1.000000E02, 2.575755E02
1.000000E02, 2.537264E02
1.000000E02, 2.498758E02
1.000000E02, 2.460238E02
1.000000E02, 2.421704E02
1.000000E02, 2.383155E02
1.000000E02, 2.344592E02
1.000000E02, 2.306014E02
1.000000E02, 2.267422E02
1.000000E02, 2.228816E02
1.000000E02, 2.190195E02
1.000000E02, 2.151560E02
1.000000E02, 2.112910E02
1.000000E02, 2.074246E02
1.000000E02, 2.035568E02
1.000000E02, 1.996875E02
1.000000E02, 1.958168E02
1.000000E02, 1.919446E02
1.000000E02, 1.880710E02
1.000000E02, 1.841960E02
1.000000E02, 1.803195E02
1.000000E02, 1.764416E02
1.000000E02, 1.725622E02
1.000000E02, 1.686814E02
1.000000E02, 1.647992E02
1.000000E02, 1.609155E02
1.000000E02, 1.570304E02
1.000000E02, 1.531438E02
1.000000E02, 1.492558E02
1.000000E02, 1.453664E02
1.000000E02, 1.414755E02
1.000000E02, 1.375832E02
1.000000E02, 1.336894E02
1.000000E02, 1.297942E02
1.000000E02, 1.258976E02
1.000000E02, 1.219995E02
1.000000E02, 1.181000E02
1.000000E02, 1.141990E02
1.000000E02, 1.102966E02
1.000000E02, 1.063928E02
1.000000E02, 1.024875E02
1.000000E02, 9.858078E01
1.000000E02, 9.467262E01
1.000000E02, 9.076302E01
1.000000E02, 8.685198E01
1.000000E02, 8.293950E01
1.000000E02, 7.902558E01
1.000000E02, 7.511022E01
1.000000E02, 7.119342E01
1.000000E02, 6.727518E01
1.000000E02, 6.335550E01
1.000000E02, 5.943438E01
1.000000E02, 5.551182E01
1.000000E02, 5.158782E01
1.000000E02, 4.766238E01
1.000000E02, 4.373550E01
1.000000E02, 3.980718E01
1.000000E02, 3.587742E01
1.000000E02, 3.194622E01
1.000000E02, 2.801358E01
1.000000E02, 2.407950E01
1.000000E02, 2.014398E01
1.000000E02, 1.620702E01
1.000000E02, 1.226862E01
1.000000E02, 8.328780E00
1.000000E02, 4.387500E00
1.000000E02, 4.447800E-01
1.000000E02, 3.565006E02
1.000000E02, 3.525550E02
1.000000E02, 3.486080E02
1.000000E02, 3.446595E02
1.000000E02, 3.407096E02
1.000000E02, 3.367582E02
1.000000E02, 3.328054E02
1.000000E02, 3.288512E02
1.000000E02, 3.248955E02
1.000000E02, 3.209384E02
1.000000E02, 3.169798E02
1.000000E02, 3.130198E02
1.000000E02, 3.090584E02
1.000000E02, 3.050955E02
1.000000E02, 3.011312E02
1.000000E02, 2.971654E02
1.000000E02, 2.931982E02
1.000000E02, 2.892296E02
1.000000E02, 2.852595E02
1.000000E02, 2.812880E02
1.000000E02, 2.773150E02
1.000000E02, 2.733406E02
1.000000E02, 2.693648E02
1.000000E02, 2.653875E02
1.000000E02, 2.614088E02
1.000000E02, 2.574286E02
1.000000E02, 2.534470E02
1.000000E02, 2.494640E02
1.000000E02, 2.454795E02
1.000000E02, 2.414936E02
1.000000E02, 2.375062E02
1.000000E02, 2.335174E02
1.000000E02, 2.295272E02
1.000000E02, 2.255355E02
1.000000E02, 2.215424E02
1.000000E02, 2.175478E02
1.000000E02, 2.135518E02
1.000000E02, 2.095544E02
1.000000E02, 2.055555E02
1.000000E02, 2.015552E02
1.000000E02, 1.975534E02
1.000000E02, 1.935502E02
1.000000E02, 1.895456E02
1.000000E02, 1.855395E02
1.000000E02, 1.815320E02
1.000000E02, 1.775230E02
1.000000E02, 1.735126E02
1.000000E02, 1.695008E02
1.000000E02, 1.654875E02
1.000000E02, 1.614728E02
1.000000E02, 1.574566E02
1.000000E02, 1.534390E02
1.000000E02, 1.494200E02
1.000000E02, 1.453995E02
1.000000E02, 1.413776E02
1.000000E02, 1.373542E02
1.000000E02, 1.333294E02
1.000000E02, 1.293032E02
1.000000E02, 1.252755E02
1.000000E02, 1.212464E02
1.000000E02, 1.172158E02
1.000000E02, 1.131838E02
1.000000E02, 1.091504E02
1.000000E02, 1.051155E02
1.000000E02, 1.010792E02
1.000000E02, 9.704142E01
1.000000E02, 9.300222E01
1.000000E02, 8.896158E01
1.000000E02, 8.491950E01
1.000000E02, 8.087598E01
1.000000E02, 7.683102E01
1.000000E02, 7.278462E01
1.000000E02, 6.873678E01
1.000000E02, 6.468750E01
1.000000E02, 6.063678E01
1.000000E02, 5.658462E01
1.000000E02, 5.253102E01
1.000000E02, 4.847598E01
1.000000E02, 4.441950E01
1.000000E02, 4.036158E01
1.000000E02, 3.630222E01
1.000000E02, 3.224142E01
1.000000E02, 2.817918E01
1.000000E02, 2.411550E01
1.000000E02, 2.005038E01
1.000000E02, 1.598382E01
1.000000E02, 1.191582E01
1.000000E02, 7.846380E00
1.000000E02, 3.775500E00
1.000000E02, 3.597032E02
1.000000E02, 3.556294E02
1.000000E02, 3.515542E02
1.000000E02, 3.474776E02
1.000000E02, 3.433995E02
1.000000E02, 3.393200E02
1.000000E02, 3.352390E02
1.000000E02, 3.311566E02
1.000000E02, 3.270728E02
1.000000E02, 3.229875E02
1.000000E02, 3.189008E02
1.000000E02, 3.148126E02
1.000000E02, 3.107230E02
1.000000E02, 3.066320E02
1.000000E02, 3.025395E02
1.000000E02, 2.984456E02
1.000000E02, 2.943502E02
1.000000E02, 2.902534E02
1.000000E02, 2.861552E02
1.000000E02, 2.820555E02
1.000000E02, 2.779544E02
1.000000E02, 2.738518E02
1.000000E02, 2.697478E02
1.000000E02, 2.656424E02
1.000000E02, 2.615355E02
1.000000E02, 2.574272E02
1.000000E02, 2.533174E02
1.000000E02, 2.492062E02
1.000000E02, 2.450936E02
1.000000E02, 2.409795E02
1.000000E02, 2.368640E02
1.000000E02, 2.327470E02
1.000000E02, 2.286286E02
1.000000E02, 2.245088E02
1.000000E02, 2.203875E02
1.000000E02, 2.162648E02
1.000000E02, 2.121406E02
1.000000E02, 2.080150E02
1.000000E02, 2.038880E02
1.000000E02, 1.997595E02
1.000000E02, 1.956296E02
1.000000E02, 1.914982E02
1.000000E02, 1.873654E02
1.000000E02, 1.832312E02
1.000000E02, 1.790955E02
1.000000E02, 1.749584E02
1.000000E02, 1.708198E02
1.000000E02, 1.666798E02
1.000000E02, 1.625384E02
1.000000E02, 1.583955E02
1.000000E02, 1.542512E02
1.000000E02, 1.501054E02
1.000000E02, 1.459582E02
1.000000E02, 1.418096E02
1.000000E02, 1.376595E02
1.000000E02, 1.335080E02
1.000000E02, 1.293550E02
1.000000E02, 1.252006E02
1.000000E02, 1.210448E02
1.000000E02, 1.168875E02
1.000000E02, 1.127288E02
1.000000E02, 1.085686E02
1.000000E02, 1.044070E02
1.000000E02, 1.002440E02
1.000000E02, 9.607950E01
1.000000E02, 9.191358E01
1.000000E02, 8.774622E01
1.000000E02, 8.357742E01
1.000000E02, 7.940718E01
1.000000E02, 7.523550E01
1.000000E02, 7.106238E01
1.000000E02, 6.688782E01
1.000000E02, 6.271182E01
1.000000E02, 5.853438E01
1.000000E02, 5.435550E01
1.000000E02, 5.017518E01
1.000000E02, 4.599342E01
1.000000E02, 4.181022E01
1.000000E02, 3.762558E01
1.000000E02, 3.343950E01
1.000000E02, 2.925198E01
1.000000E02, 2.506302E01
1.000000E02, 2.087262E01
1.000000E02, 1.668078E01
1.000000E02, 1.248750E01
1.000000E02, 8.292780E00
1.000000E02, 4.096620E00
1.000000E02, 3.598990E02
1.000000E02, 3.557000E02
1.000000E02, 3.514995E02
1.000000E02, 3.472976E02
1.000000E02, 3.430942E02
1.000000E02, 3.388894E02
1.000000E02, 3.346832E02
1.000000E02, 3.304755E02
1.000000E02, 3.262664E02
1.000000E02, 3.220558E02
1.000000E02, 3.178438E02
1.000000E02, 3.136304E02
1.000000E02, 3.094155E02
1.000000E02, 3.051992E02
1.000000E02, 3.009814E02
1.000000E02, 2.967622E02
1.000000E02, 2.925416E02
1.000000E02, 2.883195E02
1.000000E02, 2.840960E02
1.000000E02, 2.798710E02
1.000000E02, 2.756446E02
1.000000E02, 2.714168E02
1.000000E02, 2.671875E02
1.000000E02, 2.629568E02
1.000000E02, 2.587246E02
1.000000E02, 2.544910E02
1.000000E02, 2.502560E02
1.000000E02, 2.460195E02
1.000000E02, 2.417816E02
1.000000E02, 2.375422E02
1.000000E02, 2.333014E02
1.000000E02, 2.290592E02
1.000000E02, 2.248155E02
1.000000E02, 2.205704E02
1.000000E02, 2.163238E02
1.000000E02, 2.120758E02
1.000000E02, 2.078264E02
1.000000E02, 2.035755E02
1.000000E02, 1.993232E02
1.000000E02, 1.950694E02
1.000000E02, 1.908142E02
1.000000E02, 1.865576E02
1.000000E02, 1.822995E02
1.000000E02, 1.780400E02
1.000000E02, 1.737790E02
1.000000E02, 1.695166E02
1.000000E02, 1.652528E02
1.000000E02, 1.609875E02
1.000000E02, 1.567208E02
1.000000E02, 1.524526E02
1.000000E02, 1.481830E02
1.000000E02, 1.439120E02
1.000000E02, 1.396395E02
1.000000E02, 1.353656E02
1.000000E02, 1.310902E02
1.000000E02, 1.268134E02
1.000000E02, 1.225352E02
1.000000E02, 1.182555E02
1.000000E02, 1.139744E02
1.000000E02, 1.096918E02
1.000000E02, 1.054078E02
1.000000E02, 1.011224E02
1.000000E02, 9.683550E01
1.000000E02, 9.254718E01
1.000000E02, 8.825742E01
1.000000E02, 8.396622E01
1.000000E02, 7.967358E01
1.000000E02, 7.537950E01
1.000000E02, 7.108398E01
1.000000E02, 6.678702E01
1.000000E02, 6.248862E01
1.000000E02, 5.818878E01
1.000000E02, 5.388750E01
1.000000E02, 4.958478E01
1.000000E02, 4.528062E01
1.000000E02, 4.097502E01
1.000000E02, 3.666798E01
1.000000E02, 3.235950E01
1.000000E02, 2.804958E01
1.000000E02, 2.373822E01
1.000000E02, 1.942542E01
1.000000E02, 1.511118E01
1.000000E02, 1.079550E01
1.000000E02, 6.478380E00
1.000000E02, 2.159820E00
1.000000E02, 3.578398E02
9.999997E01, 3.535184E02
9.999988E01, 3.491955E02
9.999972E01, 3.448712E02
9.999951E01, 3.405454E02
9.999923E01, 3.362182E02
9.999889E01, 3.318896E02
9.999849E01, 3.275595E02
9.999802E01, 3.232280E02
9.999750E01, 3.188950E02
9.999691E01, 3.145606E02
9.999626E01, 3.102248E02
9.999555E01, 3.058875E02
9.999478E01, 3.015488E02
9.999395E01, 2.972086E02
9.999305E01, 2.928670E02
9.999210E01, 2.885240E02
9.999108E01, 2.841795E02
9.999000E01, 2.798336E02
9.998885E01, 2.754862E02
9.998765E01, 2.711374E02
9.998639E01, 2.667872E02
9.998506E01, 2.624355E02
9.998367E01, 2.580824E02
9.998222E01, 2.537278E02
9.998070E01, 2.493718E02
9.997913E01, 2.450144E02
9.997749E01, 2.406555E02
9.997580E01, 2.362952E02
9.997404E01, 2.319334E02
9.997222E01, 2.275702E02
9.997033E01, 2.232056E02
9.996839E01, 2.188395E02
9.996638E01, 2.144720E02
9.996431E01, 2.101030E02
9.996218E01, 2.057326E02
9.995999E01, 2.013608E02
9.995774E01, 1.969875E02
9.995542E01, 1.926128E02
9.995305E01, 1.882366E02
9.995061E01, 1.838590E02
9.994811E01, 1.794800E02
9.994554E01, 1.750995E02
9.994292E01, 1.707176E02
9.994024E01, 1.663342E02
9.993749E01, 1.619494E02
9.993468E01, 1.575632E02
9.993181E01, 1.531755E02
9.992888E01, 1.487864E02
9.992588E01, 1.443958E02
9.992283E01, 1.400038E02
9.991971E01, 1.356104E02
9.991653E01, 1.312155E02
9.991329E01, 1.268192E02
9.990999E01, 1.224214E02
9.990662E01, 1.180222E02
9.990320E01, 1.136216E02
9.989971E01, 1.092195E02
9.989616E01, 1.048160E02
9.989255E01, 1.004110E02
9.988888E01, 9.600462E01
9.988514E01, 9.159678E01
9.988135E01, 8.718750E01
9.987749E01, 8.277678E01
9.987357E01, 7.836462E01
9.986959E01, 7.395102E01
9.986555E01, 6.953598E01
9.986144E01, 6.511950E01
9.985728E01, 6.070158E01
9.985305E01, 5.628222E01
9.984876E01, 5.186142E01
9.984441E01, 4.743918E01
9.984000E01, 4.301550E01
9.983552E01, 3.859038E01
9.983099E01, 3.416382E01
9.982639E01, 2.973582E01
9.982173E01, 2.530638E01
9.981701E01, 2.087550E01
9.981223E01, 1.644318E01
9.980738E01, 1.200942E01
9.980248E01, 7.574220E00
9.979751E01, 3.137580E00
9.979248E01, 3.586995E02
9.978739E01, 3.542600E02
9.978224E01, 3.498190E02
9.977702E01, 3.453766E02
9.977175E01, 3.409328E02
9.976641E01, 3.364875E02
9.976101E01, 3.320408E02
9.975555E01, 3.275926E02
9.975003E01, 3.231430E02
9.974445E01, 3.186920E02
9.973880E01, 3.142395E02
9.973309E01, 3.097856E02
9.972733E01, 3.053302E02
9.972150E01, 3.008734E02
9.971561E01, 2.964152E02
9.970965E01, 2.919555E02
9.970364E01, 2.874944E02
9.969756E01, 2.830318E02
9.969143E01, 2.785678E02
9.968523E01, 2.741024E02
9.967897E01, 2.696355E02
9.967264E01, 2.651672E02
9.966626E01, 2.606974E02
9.965981E01, 2.562262E02
9.965331E01, 2.517536E02
9.964674E01, 2.472795E02
9.964011E01, 2.428040E02
9.963342E01, 2.383270E02
9.962666E01, 2.338486E02
9.961985E01, 2.293688E02
9.961297E01, 2.248875E02
9.960604E01, 2.204048E02
9.959904E01, 2.159206E02
9.959198E01, 2.114350E02
9.958486E01, 2.069480E02
9.957767E01, 2.024595E02
9.957043E01, 1.979696E02
9.956312E01, 1.934782E02
9.955575E01, 1.889854E02
9.954832E01, 1.844912E02
9.954083E01, 1.799955E02
9.953328E01, 1.754984E02
9.952567E01, 1.709998E02
9.951799E01, 1.664998E02
9.951025E01, 1.619984E02
9.950246E01, 1.574955E02
9.949460E01, 1.529912E02
9.948668E01, 1.484854E02
9.947869E01, 1.439782E02
9.947065E01, 1.394696E02
9.946254E01, 1.349595E02
9.945438E01, 1.304480E02
9.944615E01, 1.259350E02
9.943786E01, 1.214206E02
9.942951E01, 1.169048E02
9.942110E01, 1.123875E02
9.941262E01, 1.078688E02
9.940409E01, 1.033486E02
9.939549E01, 9.882702E01
9.938683E01, 9.430398E01
9.937811E01, 8.977950E01
9.936933E01, 8.525358E01
9.936049E01, 8.072622E01
9.935159E01, 7.619742E01
9.934262E01, 7.166718E01
9.933360E01, 6.713550E01
9.932451E01, 6.260238E01
9.931536E01, 5.806782E01
9.930615E01, 5.353182E01
9.929688E01, 4.899438E01
9.928755E01, 4.445550E01
9.927816E01, 3.991518E01
9.926870E01, 3.537342E01
9.925918E01, 3.083022E01
9.924961E01, 2.628558E01
9.923997E01, 2.173950E01
9.923027E01, 1.719198E01
9.922050E01, 1.264302E01
9.921068E01, 8.092620E00
9.920080E01, 3.540780E00
9.919085E01, 3.589875E02
9.918085E01, 3.544328E02
9.917078E01, 3.498766E02
9.916065E01, 3.453190E02
9.915046E01, 3.407600E02
9.914021E01, 3.361995E02
9.912989E01, 3.316376E02
9.911952E01, 3.270742E02
9.910909E01, 3.225094E02
9.909859E01, 3.179432E02
9.908803E01, 3.133755E02
9.907741E01, 3.088064E02
9.906673E01, 3.042358E02
9.905599E01, 2.996638E02
9.904519E01, 2.950904E02
9.903433E01, 2.905155E02
9.902340E01, 2.859392E02
9.901242E01, 2.813614E02
9.900137E01, 2.767822E02
9.899026E01, 2.722016E02
9.897909E01, 2.676195E02
9.896786E01, 2.630360E02
9.895657E01, 2.584510E02
9.894522E01, 2.538646E02
9.893380E01, 2.492768E02
9.892233E01, 2.446875E02
9.891079E01, 2.400968E02
9.889920E01, 2.355046E02
9.888754E01, 2.309110E02
9.887582E01, 2.263160E02
9.886404E01, 2.217195E02
9.885220E01, 2.171216E02
9.884030E01, 2.125222E02
9.882833E01, 2.079214E02
9.881631E01, 2.033192E02
9.880423E01, 1.987155E02
9.879208E01, 1.941104E02
9.877987E01, 1.895038E02
9.876760E01, 1.848958E02
9.875528E01, 1.802864E02
9.874289E01, 1.756755E02
9.873043E01, 1.710632E02
9.871792E01, 1.664494E02
9.870535E01, 1.618342E02
9.869272E01, 1.572176E02
9.868002E01, 1.525995E02
9.866726E01, 1.479800E02
9.865445E01, 1.433590E02
9.864157E01, 1.387366E02
9.862863E01, 1.341128E02
9.861563E01, 1.294875E02
9.860257E01, 1.248608E02
9.858945E01, 1.202326E02
9.857627E01, 1.156030E02
9.856303E01, 1.109720E02
9.854972E01, 1.063395E02
9.853636E01, 1.017056E02
9.852293E01, 9.707022E01
9.850945E01, 9.243342E01
9.849590E01, 8.779518E01
9.848229E01, 8.315550E01
9.846862E01, 7.851438E01
9.845489E01, 7.387182E01
9.844110E01, 6.922782E01
9.842725E01, 6.458238E01
9.841334E01, 5.993550E01
9.839937E01, 5.528718E01
9.838533E01, 5.063742E01
9.837124E01, 4.598622E01
9.835708E01, 4.133358E01
9.834287E01, 3.667950E01
9.832859E01, 3.202398E01
9.831425E01, 2.736702E01
9.829986E01, 2.270862E01
9.828540E01, 1.804878E01
9.827088E01, 1.338750E01
9.825630E01, 8.724780E00
9.824166E01, 4.060620E00
9.822696E01, 3.593950E02
9.821220E01, 3.547280E02
9.819737E01, 3.500595E02
9.818249E01, 3.453896E02
9.816755E01, 3.407182E02
9.815254E01, 3.360454E02
9.813748E01, 3.313712E02
9.812235E01, 3.266955E02
9.810717E01, 3.220184E02
9.809192E01, 3.173398E02
9.807661E01, 3.126598E02
9.806124E01, 3.079784E02
9.804582E01, 3.032955E02
9.803033E01, 2.986112E02
9.801478E01, 2.939254E02
9.799917E01, 2.892382E02
9.798350E01, 2.845496E02
9.796777E01, 2.798595E02
9.795197E01, 2.751680E02
9.793612E01, 2.704750E02
9.792021E01, 2.657806E02
9.790424E01, 2.610848E02
9.788820E01, 2.563875E02
9.787211E01, 2.516888E02
9.785595E01, 2.469886E02
9.783974E01, 2.422870E02
9.782346E01, 2.375840E02
9.780713E01, 2.328795E02
9.779073E01, 2.281736E02
9.777428E01, 2.234662E02
9.775776E01, 2.187574E02
9.774118E01, 2.140472E02
9.772455E01, 2.093355E02
9.770785E01, 2.046224E02
9.769109E01, 1.999078E02
9.767427E01, 1.951918E02
9.765739E01, 1.904744E02
9.764045E01, 1.857555E02
9.762346E01, 1.810352E02
9.760640E01, 1.763134E02
9.758928E01, 1.715902E02
9.757210E01, 1.668656E02
9.755486E01, 1.621395E02
9.753755E01, 1.574120E02
9.752019E01, 1.526830E02
9.750277E01, 1.479526E02
9.748529E01, 1.432208E02
9.746775E01, 1.384875E02
9.745015E01, 1.337528E02
9.743249E01, 1.290166E02
9.741477E01, 1.242790E02
9.739698E01, 1.195400E02
9.737914E01, 1.147995E02
9.736124E01, 1.100576E02
9.734328E01, 1.053142E02
9.732525E01, 1.005694E02
9.730717E01, 9.582318E01
9.728903E01, 9.107550E01
9.727083E01, 8.632638E01
9.725256E01, 8.157582E01
9.723424E01, 7.682382E01
9.721586E01, 7.207038E01
9.719741E01, 6.731550E01
9.717891E01, 6.255918E01
9.716035E01, 5.780142E01
9.714172E01, 5.304222E01
9.712304E01, 4.828158E01
9.710430E01, 4.351950E01
9.708550E01, 3.875598E01
9.706663E01, 3.399102E01
9.704771E01, 2.922462E01
9.702873E01, 2.445678E01
9.700969E01, 1.968750E01
9.699058E01, 1.491678E01
9.697142E01, 1.014462E01
9.695220E01, 5.371020E00
9.693292E01, 5.959800E-01
9.691357E01, 3.558195E02
9.689417E01, 3.510416E02
9.687471E01, 3.462622E02
9.685519E01, 3.414814E02
9.683561E01, 3.366992E02
9.681597E01, 3.319155E02
9.679627E01, 3.271304E02
9.677650E01, 3.223438E02
9.675668E01, 3.175558E02
9.673680E01, 3.127664E02
9.671686E01, 3.079755E02
9.669686E01, 3.031832E02
9.667681E01, 2.983894E02
9.665669E01, 2.935942E02
9.663651E01, 2.887976E02
9.661627E01, 2.839995E02
9.659597E01, 2.792000E02
9.657561E01, 2.743990E02
9.655520E01, 2.695966E02
9.653472E01, 2.647928E02
9.651418E01, 2.599875E02
9.649359E01, 2.551808E02
9.647293E01, 2.503726E02
9.645222E01, 2.455630E02
9.643144E01, 2.407520E02
9.641061E01, 2.359395E02
9.638971E01, 2.311256E02
9.636876E01, 2.263102E02
9.634775E01, 2.214934E02
9.632667E01, 2.166752E02
9.630554E01, 2.118555E02
9.628435E01, 2.070344E02
9.626310E01, 2.022118E02
9.624179E01, 1.973878E02
9.622042E01, 1.925624E02
9.619899E01, 1.877355E02
9.617750E01, 1.829072E02
9.615596E01, 1.780774E02
9.613435E01, 1.732462E02
9.611268E01, 1.684136E02
9.609096E01, 1.635795E02
9.606917E01, 1.587440E02
9.604733E01, 1.539070E02
9.602542E01, 1.490686E02
9.600346E01, 1.442288E02
9.598144E01, 1.393875E02
9.595935E01, 1.345448E02
9.593721E01, 1.297006E02
9.591501E01, 1.248550E02
9.589275E01, 1.200080E02
9.587043E01, 1.151595E02
9.584806E01, 1.103096E02
9.582562E01, 1.054582E02
9.580312E01, 1.006054E02
9.578057E01, 9.575118E01
9.575795E01, 9.089550E01
9.573528E01, 8.603838E01
9.571255E01, 8.117982E01
9.568976E01, 7.631982E01
9.566690E01, 7.145838E01
9.564399E01, 6.659550E01
9.562103E01, 6.173118E01
9.559800E01, 5.686542E01
9.557491E01, 5.199822E01
9.555176E01, 4.712958E01
9.552856E01, 4.225950E01
9.550529E01, 3.738798E01
9.548197E01, 3.251502E01
9.545859E01, 2.764062E01
9.543515E01, 2.276478E01
9.541165E01, 1.788750E01
9.538809E01, 1.300878E01
9.536447E01, 8.128620E00
9.534080E01, 3.247020E00
9.531706E01, 3.583640E02
9.529327E01, 3.534795E02
9.526941E01, 3.485936E02
9.524550E01, 3.437062E02
9.522153E01, 3.388174E02
9.519750E01, 3.339272E02
9.517341E01, 3.290355E02
9.514926E01, 3.241424E02
9.512506E01, 3.192478E02
9.510079E01, 3.143518E02
9.507647E01, 3.094544E02
9.505209E01, 3.045555E02
9.502765E01, 2.996552E02
9.500315E01, 2.947534E02
9.497859E01, 2.898502E02
9.495397E01, 2.849456E02
9.492930E01, 2.800395E02
9.490456E01, 2.751320E02
9.487977E01, 2.702230E02
9.485492E01, 2.653126E02
9.483001E01, 2.604008E02
9.480504E01, 2.554875E02
9.478002E01, 2.505728E02
9.475493E01, 2.456566E02
9.472979E01, 2.407390E02
9.470458E01, 2.358200E02
9.467932E01, 2.308995E02
9.465400E01, 2.259776E02
9.462863E01, 2.210542E02
9.460319E01, 2.161294E02
9.457769E01, 2.112032E02
9.455214E01, 2.062755E02
9.452653E01, 2.013464E02
9.450086E01, 1.964158E02
9.447513E01, 1.914838E02
9.444935E01, 1.865504E02
9.442350E01, 1.816155E02
9.439760E01, 1.766792E02
9.437164E01, 1.717414E02
9.434562E01, 1.668022E02
9.431954E01, 1.618616E02
9.429340E01, 1.569195E02
9.426721E01, 1.519760E02
9.424096E01, 1.470310E02
9.421465E01, 1.420846E02
9.418828E01, 1.371368E02
9.416185E01, 1.321875E02
9.413536E01, 1.272368E02
9.410882E01, 1.222846E02
9.408222E01, 1.173310E02
9.405556E01, 1.123760E02
9.402884E01, 1.074195E02
9.400207E01, 1.024616E02
9.397523E01, 9.750222E01
9.394834E01, 9.254142E01
9.392139E01, 8.757918E01
9.389438E01, 8.261550E01
9.386732E01, 7.765038E01
9.384019E01, 7.268382E01
9.381301E01, 6.771582E01
9.378577E01, 6.274638E01
9.375848E01, 5.777550E01
9.373112E01, 5.280318E01
9.370371E01, 4.782942E01
9.367624E01, 4.285422E01
9.364871E01, 3.787758E01
9.362112E01, 3.289950E01
9.359348E01, 2.791998E01
9.356577E01, 2.293902E01
9.353801E01, 1.795662E01
9.351020E01, 1.297278E01
9.348232E01, 7.987500E00
9.345439E01, 3.000780E00
9.342640E01, 3.580126E02
9.339835E01, 3.530230E02
9.337024E01, 3.480320E02
9.334208E01, 3.430395E02
9.331385E01, 3.380456E02
9.328557E01, 3.330502E02
9.325724E01, 3.280534E02
9.322884E01, 3.230552E02
9.320039E01, 3.180555E02
9.317188E01, 3.130544E02
9.314331E01, 3.080518E02
9.311469E01, 3.030478E02
9.308601E01, 2.980424E02
9.305727E01, 2.930355E02
9.302847E01, 2.880272E02
9.299962E01, 2.830174E02
9.297070E01, 2.780062E02
9.294174E01, 2.729936E02
9.291271E01, 2.679795E02
9.288362E01, 2.629640E02
9.285448E01, 2.579470E02
9.282528E01, 2.529286E02
9.279603E01, 2.479088E02
9.276671E01, 2.428875E02
9.273734E01, 2.378648E02
9.270792E01, 2.328406E02
9.267843E01, 2.278150E02
9.264889E01, 2.227880E02
9.261929E01, 2.177595E02
9.258963E01, 2.127296E02
9.255992E01, 2.076982E02
9.253015E01, 2.026654E02
9.250032E01, 1.976312E02
9.247043E01, 1.925955E02
9.244049E01, 1.875584E02
9.241049E01, 1.825198E02
9.238043E01, 1.774798E02
9.235032E01, 1.724384E02
9.232015E01, 1.673955E02
9.228992E01, 1.623512E02
9.225964E01, 1.573054E02
9.222930E01, 1.522582E02
9.219890E01, 1.472096E02
9.216844E01, 1.421595E02
9.213793E01, 1.371080E02
9.210736E01, 1.320550E02
9.207673E01, 1.270006E02
9.204605E01, 1.219448E02
9.201531E01, 1.168875E02
9.198451E01, 1.118288E02
9.195366E01, 1.067686E02
9.192275E01, 1.017070E02
9.189178E01, 9.664398E01
9.186076E01, 9.157950E01
9.182968E01, 8.651358E01
9.179854E01, 8.144622E01
9.176735E01, 7.637742E01
9.173610E01, 7.130718E01
9.170479E01, 6.623550E01
9.167343E01, 6.116238E01
9.164200E01, 5.608782E01
9.161053E01, 5.101182E01
9.157899E01, 4.593438E01
9.154740E01, 4.085550E01
9.151576E01, 3.577518E01
9.148405E01, 3.069342E01
9.145229E01, 2.561022E01
9.142048E01, 2.052558E01
9.138861E01, 1.543950E01
9.135668E01, 1.035198E01
9.132469E01, 5.263020E00
9.129265E01, 1.726200E-01
9.126055E01, 3.550808E02
9.122840E01, 3.499875E02
9.119619E01, 3.448928E02
9.116392E01, 3.397966E02
9.113159E01, 3.346990E02
9.109922E01, 3.296000E02
9.106678E01, 3.244995E02
9.103429E01, 3.193976E02
9.100174E01, 3.142942E02
9.096913E01, 3.091894E02
9.093647E01, 3.040832E02
9.090376E01, 2.989755E02
9.087098E01, 2.938664E02
9.083815E01, 2.887558E02
9.080527E01, 2.836438E02
9.077233E01, 2.785304E02
9.073933E01, 2.734155E02
9.070628E01, 2.682992E02
9.067317E01, 2.631814E02
9.064000E01, 2.580622E02
9.060678E01, 2.529416E02
9.057350E01, 2.478195E02
9.054017E01, 2.426960E02
9.050678E01, 2.375710E02
9.047333E01, 2.324446E02
9.043983E01, 2.273168E02
9.040628E01, 2.221875E02
9.037266E01, 2.170568E02
9.033900E01, 2.119246E02
9.030527E01, 2.067910E02
9.027149E01, 2.016560E02
9.023766E01, 1.965195E02
9.020377E01, 1.913816E02
9.016982E01, 1.862422E02
9.013582E01, 1.811014E02
9.010176E01, 1.759592E02
9.006764E01, 1.708155E02
9.003347E01, 1.656704E02
8.999925E01, 1.605238E02
8.996497E01, 1.553758E02
8.993063E01, 1.502264E02
8.989624E01, 1.450755E02
8.986179E01, 1.399232E02
8.982729E01, 1.347694E02
8.979273E01, 1.296142E02
8.975812E01, 1.244576E02
8.972345E01, 1.192995E02
8.968872E01, 1.141400E02
8.965394E01, 1.089790E02
8.961911E01, 1.038166E02
8.958422E01, 9.865278E01
8.954927E01, 9.348750E01
8.951427E01, 8.832078E01
8.947921E01, 8.315262E01
8.944410E01, 7.798302E01
8.940893E01, 7.281198E01
8.937371E01, 6.763950E01
8.933843E01, 6.246558E01
8.930310E01, 5.729022E01
8.926771E01, 5.211342E01
8.923227E01, 4.693518E01
8.919677E01, 4.175550E01
8.916122E01, 3.657438E01
8.912561E01, 3.139182E01
8.908995E01, 2.620782E01
8.905423E01, 2.102238E01
8.901846E01, 1.583550E01
8.898263E01, 1.064718E01
8.894675E01, 5.457420E00
8.891081E01, 2.662200E-01
8.887481E01, 3.550736E02
8.883877E01, 3.498795E02
8.880266E01, 3.446840E02
8.876651E01, 3.394870E02
8.873029E01, 3.342886E02
8.869403E01, 3.290888E02
8.865771E01, 3.238875E02
8.862133E01, 3.186848E02
8.858490E01, 3.134806E02
8.854841E01, 3.082750E02
8.851187E01, 3.030680E02
8.847528E01, 2.978595E02
8.843863E01, 2.926496E02
8.840192E01, 2.874382E02
8.836516E01, 2.822254E02
8.832835E01, 2.770112E02
8.829148E01, 2.717955E02
8.825456E01, 2.665784E02
8.821758E01, 2.613598E02
8.818055E01, 2.561398E02
8.814346E01, 2.509184E02
8.810632E01, 2.456955E02
8.806913E01, 2.404712E02
8.803188E01, 2.352454E02
8.799457E01, 2.300182E02
8.795722E01, 2.247896E02
8.791980E01, 2.195595E02
8.788234E01, 2.143280E02
8.784482E01, 2.090950E02
8.780724E01, 2.038606E02
8.776961E01, 1.986248E02
8.773193E01, 1.933875E02
8.769419E01, 1.881488E02
8.765640E01, 1.829086E02
8.761855E01, 1.776670E02
8.758065E01, 1.724240E02
8.754270E01, 1.671795E02
8.750469E01, 1.619336E02
8.746663E01, 1.566862E02
8.742851E01, 1.514374E02
8.739034E01, 1.461872E02
8.735212E01, 1.409355E02
8.731384E01, 1.356824E02
8.727551E01, 1.304278E02
8.723712E01, 1.251718E02
8.719868E01, 1.199144E02
8.716019E01, 1.146555E02
8.712164E01, 1.093952E02
8.708304E01, 1.041334E02
8.704438E01, 9.887022E01
8.700567E01, 9.360558E01
8.696691E01, 8.833950E01
8.692809E01, 8.307198E01
8.688922E01, 7.780302E01
8.685030E01, 7.253262E01
8.681132E01, 6.726078E01
8.677229E01, 6.198750E01
8.673321E01, 5.671278E01
8.669407E01, 5.143662E01
8.665488E01, 4.615902E01
8.661563E01, 4.087998E01
8.657634E01, 3.559950E01
8.653698E01, 3.031758E01
8.649758E01, 2.503422E01
8.645812E01, 1.974942E01
8.641861E01, 1.446318E01
8.637904E01, 9.175500E00
8.633942E01, 3.886380E00
8.629975E01, 3.585958E02
8.626003E01, 3.533038E02
8.622025E01, 3.480104E02
8.618041E01, 3.427155E02
8.614053E01, 3.374192E02
8.610059E01, 3.321214E02
8.606060E01, 3.268222E02
8.602055E01, 3.215216E02
8.598046E01, 3.162195E02
8.594031E01, 3.109160E02
8.590010E01, 3.056110E02
8.585985E01, 3.003046E02
8.581954E01, 2.949968E02
8.577917E01, 2.896875E02
8.573876E01, 2.843768E02
8.569829E01, 2.790646E02
8.565777E01, 2.737510E02
8.561719E01, 2.684360E02
8.557656E01, 2.631195E02
8.553588E01, 2.578016E02
8.549515E01, 2.524822E02
8.545436E01, 2.471614E02
8.541353E01, 2.418392E02
8.537263E01, 2.365155E02
8.533169E01, 2.311904E02
8.529069E01, 2.258638E02
8.524964E01, 2.205358E02
8.520854E01, 2.152064E02
8.516739E01, 2.098755E02
8.512618E01, 2.045432E02
8.508492E01, 1.992094E02
8.504361E01, 1.938742E02
8.500224E01, 1.885376E02
8.496082E01, 1.831995E02
8.491935E01, 1.778600E02
8.487783E01, 1.725190E02
8.483626E01, 1.671766E02
8.479463E01, 1.618328E02
8.475295E01, 1.564875E02
8.471122E01, 1.511408E02
8.466943E01, 1.457926E02
8.462760E01, 1.404430E02
8.458571E01, 1.350920E02
8.454377E01, 1.297395E02
8.450177E01, 1.243856E02
8.445973E01, 1.190302E02
8.441763E01, 1.136734E02
8.437548E01, 1.083152E02
8.433328E01, 1.029555E02
8.429103E01, 9.759438E01
8.424872E01, 9.223182E01
8.420636E01, 8.686782E01
8.416395E01, 8.150238E01
8.412149E01, 7.613550E01
8.407898E01, 7.076718E01
8.403641E01, 6.539742E01
8.399379E01, 6.002622E01
8.395112E01, 5.465358E01
8.390840E01, 4.927950E01
8.386563E01, 4.390398E01
8.382281E01, 3.852702E01
8.377993E01, 3.314862E01
8.373700E01, 2.776878E01
8.369402E01, 2.238750E01
8.365099E01, 1.700478E01
8.360791E01, 1.162062E01
8.356477E01, 6.235020E00
8.352158E01, 8.479800E-01
8.347835E01, 3.554595E02
8.343506E01, 3.500696E02
8.339171E01, 3.446782E02
8.334832E01, 3.392854E02
8.330488E01, 3.338912E02
8.326138E01, 3.284955E02
8.321783E01, 3.230984E02
8.317424E01, 3.176998E02
8.313059E01, 3.122998E02
8.308689E01, 3.068984E02
8.304313E01, 3.014955E02
8.299933E01, 2.960912E02
8.295547E01, 2.906854E02
8.291157E01, 2.852782E02
8.286761E01, 2.798696E02
8.282360E01, 2.744595E02
8.277954E01, 2.690480E02
8.273543E01, 2.636350E02
8.269127E01, 2.582206E02
8.264706E01, 2.528048E02
8.260279E01, 2.473875E02
8.255848E01, 2.419688E02
8.251411E01, 2.365486E02
8.246970E01, 2.311270E02
8.242523E01, 2.257040E02
8.238071E01, 2.202795E02
8.233614E01, 2.148536E02
8.229152E01, 2.094262E02
8.224685E01, 2.039974E02
8.220213E01, 1.985672E02
8.215735E01, 1.931355E02
8.211253E01, 1.877024E02
8.206765E01, 1.822678E02
8.202273E01, 1.768318E02
8.197775E01, 1.713944E02
8.193273E01, 1.659555E02
8.188765E01, 1.605152E02
8.184252E01, 1.550734E02
8.179735E01, 1.496302E02
8.175212E01, 1.441856E02
8.170684E01, 1.387395E02
8.166151E01, 1.332920E02
8.161613E01, 1.278430E02
8.157070E01, 1.223926E02
8.152522E01, 1.169408E02
8.147969E01, 1.114875E02
8.143411E01, 1.060328E02
8.138848E01, 1.005766E02
8.134279E01, 9.511902E01
8.129706E01, 8.965998E01
8.125128E01, 8.419950E01
8.120545E01, 7.873758E01
8.115957E01, 7.327422E01
8.111363E01, 6.780942E01
8.106765E01, 6.234318E01
8.102162E01, 5.687550E01
8.097554E01, 5.140638E01
8.092940E01, 4.593582E01
8.088322E01, 4.046382E01
8.083699E01, 3.499038E01
8.079071E01, 2.951550E01
8.074437E01, 2.403918E01
8.069799E01, 1.856142E01
8.065156E01, 1.308222E01
8.060508E01, 7.601580E00
8.055855E01, 2.119500E00
8.051196E01, 3.566360E02
8.046533E01, 3.511510E02
8.041865E01, 3.456646E02
8.037192E01, 3.401768E02
8.032514E01, 3.346875E02
8.027831E01, 3.291968E02
8.023143E01, 3.237046E02
8.018450E01, 3.182110E02
8.013753E01, 3.127160E02
8.009050E01, 3.072195E02
8.004342E01, 3.017216E02
7.999629E01, 2.962222E02
7.994912E01, 2.907214E02
7.990189E01, 2.852192E02
7.985462E01, 2.797155E02
7.980729E01, 2.742104E02
7.975992E01, 2.687038E02
7.971250E01, 2.631958E02
7.966503E01, 2.576864E02
7.961750E01, 2.521755E02
7.956993E01, 2.466632E02
7.952232E01, 2.411494E02
7.947465E01, 2.356342E02
7.942693E01, 2.301176E02
7.937916E01, 2.245995E02
7.933135E01, 2.190800E02
7.928348E01, 2.135590E02
7.923557E01, 2.080366E02
7.918761E01, 2.025128E02
7.913960E01, 1.969875E02
7.909154E01, 1.914608E02
7.904343E01, 1.859326E02
7.899527E01, 1.804030E02
7.894706E01, 1.748720E02
7.889881E01, 1.693395E02
7.885050E01, 1.638056E02
7.880215E01, 1.582702E02
7.875375E01, 1.527334E02
7.870530E01, 1.471952E02
7.865680E01, 1.416555E02
7.860825E01, 1.361144E02
7.855966E01, 1.305718E02
7.851101E01, 1.250278E02
7.846232E01, 1.194824E02
7.841358E01, 1.139355E02
7.836479E01, 1.083872E02
7.831595E01, 1.028374E02
7.826707E01, 9.728622E01
7.821813E01, 9.173358E01
7.816915E01, 8.617950E01
7.812012E01, 8.062398E01
7.807104E01, 7.506702E01
7.802191E01, 6.950862E01
7.797273E01, 6.394878E01
7.792351E01, 5.838750E01
7.787424E01, 5.282478E01
7.782492E01, 4.726062E01
7.777555E01, 4.169502E01
7.772613E01, 3.612798E01
7.767667E01, 3.055950E01
7.762716E01, 2.498958E01
7.757760E01, 1.941822E01
7.752799E01, 1.384542E01
7.747833E01, 8.271180E00
7.742863E01, 2.695500E00
7.737888E01, 3.571184E02
7.732908E01, 3.515398E02
7.727923E01, 3.459598E02
7.722934E01, 3.403784E02
7.717939E01, 3.347955E02
7.712940E01, 3.292112E02
7.707937E01, 3.236254E02
7.702928E01, 3.180382E02
7.697915E01, 3.124496E02
7.692897E01, 3.068595E02
7.687874E01, 3.012680E02
7.682846E01, 2.956750E02
7.677814E01, 2.900806E02
7.672777E01, 2.844848E02
7.667735E01, 2.788875E02
7.662689E01, 2.732888E02
7.657638E01, 2.676886E02
7.652582E01, 2.620870E02
7.647521E01, 2.564840E02
7.642456E01, 2.508795E02
7.637385E01, 2.452736E02
7.632311E01, 2.396662E02
7.627231E01, 2.340574E02
7.622147E01, 2.284472E02
7.617058E01, 2.228355E02
7.611964E01, 2.172224E02
7.606866E01, 2.116078E02
7.601763E01, 2.059918E02
7.596655E01, 2.003744E02
7.591542E01, 1.947555E02
7.586425E01, 1.891352E02
7.581304E01, 1.835134E02
7.576177E01, 1.778902E02
7.571046E01, 1.722656E02
7.565910E01, 1.666395E02
7.560769E01, 1.610120E02
7.555624E01, 1.553830E02
7.550474E01, 1.497526E02
7.545320E01, 1.441208E02
7.540161E01, 1.384875E02
7.534997E01, 1.328528E02
7.529828E01, 1.272166E02
7.524655E01, 1.215790E02
7.519477E01, 1.159400E02
7.514295E01, 1.102995E02
7.509108E01, 1.046576E02
7.503916E01, 9.901422E01
7.498720E01, 9.336942E01
7.493519E01, 8.772318E01
7.488313E01, 8.207550E01
7.483103E01, 7.642638E01
7.477888E01, 7.077582E01
7.472669E01, 6.512382E01
7.467445E01, 5.947038E01
7.462216E01, 5.381550E01
7.456983E01, 4.815918E01
7.451745E01, 4.250142E01
7.446502E01, 3.684222E01
7.441255E01, 3.118158E01
7.436003E01, 2.551950E01
7.430747E01, 1.985598E01
7.425486E01, 1.419102E01
7.420221E01, 8.524620E00
7.414951E01, 2.856780E00
7.409676E01, 3.571875E02
7.404397E01, 3.515168E02
7.399113E01, 3.458446E02
7.393825E01, 3.401710E02
7.388532E01, 3.344960E02
7.383235E01, 3.288195E02
7.377932E01, 3.231416E02
7.372626E01, 3.174622E02
7.367315E01, 3.117814E02
7.361999E01, 3.060992E02
7.356679E01, 3.004155E02
7.351354E01, 2.947304E02
7.346025E01, 2.890438E02
7.340691E01, 2.833558E02
7.335353E01, 2.776664E02
7.330010E01, 2.719755E02
7.324662E01, 2.662832E02
7.319310E01, 2.605894E02
7.313954E01, 2.548942E02
7.308593E01, 2.491976E02
7.303227E01, 2.434995E02
7.297857E01, 2.378000E02
7.292483E01, 2.320990E02
7.287104E01, 2.263966E02
7.281720E01, 2.206928E02
7.276332E01, 2.149875E02
7.270940E01, 2.092808E02
7.265543E01, 2.035726E02
7.260141E01, 1.978630E02
7.254735E01, 1.921520E02
7.249325E01, 1.864395E02
7.243910E01, 1.807256E02
7.238491E01, 1.750102E02
7.233067E01, 1.692934E02
7.227638E01, 1.635752E02
7.222206E01, 1.578555E02
7.216768E01, 1.521344E02
7.211327E01, 1.464118E02
7.205880E01, 1.406878E02
7.200430E01, 1.349624E02
7.194975E01, 1.292355E02
7.189515E01, 1.235072E02
7.184051E01, 1.177774E02
7.178583E01, 1.120462E02
7.173110E01, 1.063136E02
7.167633E01, 1.005795E02
7.162151E01, 9.484398E01
7.156665E01, 8.910702E01
7.151175E01, 8.336862E01
7.145680E01, 7.762878E01
7.140180E01, 7.188750E01
7.134677E01, 6.614478E01
7.129168E01, 6.040062E01
7.123656E01, 5.465502E01
7.118139E01, 4.890798E01
7.112618E01, 4.315950E01
7.107092E01, 3.740958E01
7.101562E01, 3.165822E01
7.096027E01, 2.590542E01
7.090488E01, 2.015118E01
7.084945E01, 1.439550E01
7.079397E01, 8.638380E00
7.073845E01, 2.879820E00
7.068289E01, 3.571198E02
7.062728E01, 3.513584E02
7.057163E01, 3.455955E02
7.051594E01, 3.398312E02
7.046020E01, 3.340654E02
7.040442E01, 3.282982E02
7.034859E01, 3.225296E02
7.029272E01, 3.167595E02
7.023681E01, 3.109880E02
7.018086E01, 3.052150E02
7.012486E01, 2.994406E02
7.006882E01, 2.936648E02
7.001273E01, 2.878875E02
6.995660E01, 2.821088E02
6.990043E01, 2.763286E02
6.984422E01, 2.705470E02
6.978796E01, 2.647640E02
6.973166E01, 2.589795E02
6.967531E01, 2.531936E02
6.961893E01, 2.474062E02
6.956249E01, 2.416174E02
6.950602E01, 2.358272E02
6.944951E01, 2.300355E02
6.939295E01, 2.242424E02
6.933635E01, 2.184478E02
6.927970E01, 2.126518E02
6.922301E01, 2.068544E02
6.916628E01, 2.010555E02
6.910951E01, 1.952552E02
6.905269E01, 1.894534E02
6.899584E01, 1.836502E02
6.893894E01, 1.778456E02
6.888199E01, 1.720395E02
6.882501E01, 1.662320E02
6.876798E01, 1.604230E02
6.871091E01, 1.546126E02
6.865379E01, 1.488008E02
6.859664E01, 1.429875E02
6.853944E01, 1.371728E02
6.848220E01, 1.313566E02
6.842492E01, 1.255390E02
6.836759E01, 1.197200E02
6.831023E01, 1.138995E02
6.825282E01, 1.080776E02
6.819537E01, 1.022542E02
6.813787E01, 9.642942E01
6.808034E01, 9.060318E01
6.802276E01, 8.477550E01
6.796514E01, 7.894638E01
6.790748E01, 7.311582E01
6.784978E01, 6.728382E01
6.779203E01, 6.145038E01
6.773424E01, 5.561550E01
6.767641E01, 4.977918E01
6.761854E01, 4.394142E01
6.756063E01, 3.810222E01
6.750268E01, 3.226158E01
6.744468E01, 2.641950E01
6.738664E01, 2.057598E01
6.732856E01, 1.473102E01
6.727044E01, 8.884620E00
6.721228E01, 3.036780E00
6.715408E01, 3.571875E02
6.709583E01, 3.513368E02
6.703754E01, 3.454846E02
6.697922E01, 3.396310E02
6.692085E01, 3.337760E02
6.686244E01, 3.279195E02
6.680398E01, 3.220616E02
6.674549E01, 3.162022E02
6.668696E01, 3.103414E02
6.662838E01, 3.044792E02
6.656976E01, 2.986155E02
6.651111E01, 2.927504E02
6.645241E01, 2.868838E02
6.639367E01, 2.810158E02
6.633488E01, 2.751464E02
6.627606E01, 2.692755E02
6.621720E01, 2.634032E02
6.615830E01, 2.575294E02
6.609935E01, 2.516542E02
6.604037E01, 2.457776E02
6.598134E01, 2.398995E02
6.592227E01, 2.340200E02
6.586316E01, 2.281390E02
6.580402E01, 2.222566E02
6.574483E01, 2.163728E02
6.568560E01, 2.104875E02
6.562633E01, 2.046008E02
6.556702E01, 1.987126E02
6.550767E01, 1.928230E02
6.544827E01, 1.869320E02
6.538884E01, 1.810395E02
6.532937E01, 1.751456E02
6.526986E01, 1.692502E02
6.521030E01, 1.633534E02
6.515071E01, 1.574552E02
6.509108E01, 1.515555E02
6.503140E01, 1.456544E02
6.497169E01, 1.397518E02
6.491194E01, 1.338478E02
6.485214E01, 1.279424E02
6.479231E01, 1.220355E02
6.473243E01, 1.161272E02
6.467252E01, 1.102174E02
6.461256E01, 1.043062E02
6.455257E01, 9.839358E01
6.449254E01, 9.247950E01
6.443246E01, 8.656398E01
6.437235E01, 8.064702E01
6.431220E01, 7.472862E01
6.425200E01, 6.880878E01
6.419177E01, 6.288750E01
6.413150E01, 5.696478E01
6.407119E01, 5.104062E01
6.401084E01, 4.511502E01
6.395044E01, 3.918798E01
6.389001E01, 3.325950E01
6.382954E01, 2.732958E01
6.376904E01, 2.139822E01
6.370849E01, 1.546542E01
6.364790E01, 9.531180E00
6.358727E01, 3.595500E00
6.352661E01, 3.576584E02
6.346590E01, 3.517198E02
6.340515E01, 3.457798E02
6.334437E01, 3.398384E02
6.328355E01, 3.338955E02
6.322269E01, 3.279512E02
6.316178E01, 3.220054E02
6.310084E01, 3.160582E02
6.303986E01, 3.101096E02
6.297885E01, 3.041595E02
6.291779E01, 2.982080E02
6.285669E01, 2.922550E02
6.279556E01, 2.863006E02
6.273438E01, 2.803448E02
6.267317E01, 2.743875E02
6.261192E01, 2.684288E02
6.255063E01, 2.624686E02
6.248930E01, 2.565070E02
6.242794E01, 2.505440E02
6.236653E01, 2.445795E02
6.230509E01, 2.386136E02
6.224361E01, 2.326462E02
6.218208E01, 2.266774E02
6.212053E01, 2.207072E02
6.205893E01, 2.147355E02
6.199729E01, 2.087624E02
6.193562E01, 2.027878E02
6.187391E01, 1.968118E02
6.181216E01, 1.908344E02
6.175037E01, 1.848555E02
6.168854E01, 1.788752E02
6.162667E01, 1.728934E02
6.156477E01, 1.669102E02
6.150283E01, 1.609256E02
6.144085E01, 1.549395E02
6.137883E01, 1.489520E02
6.131678E01, 1.429630E02
6.125469E01, 1.369726E02
6.119256E01, 1.309808E02
6.113039E01, 1.249875E02
6.106818E01, 1.189928E02
6.100594E01, 1.129966E02
6.094366E01, 1.069990E02
6.088134E01, 1.010000E02
6.081898E01, 9.499950E01
6.075659E01, 8.899758E01
6.069416E01, 8.299422E01
6.063169E01, 7.698942E01
6.056918E01, 7.098318E01
6.050664E01, 6.497550E01
6.044405E01, 5.896638E01
6.038144E01, 5.295582E01
6.031878E01, 4.694382E01
6.025609E01, 4.093038E01
6.019336E01, 3.491550E01
6.013059E01, 2.889918E01
6.006778E01, 2.288142E01
6.000494E01, 1.686222E01
5.994206E01, 1.084158E01
5.987915E01, 4.819500E00
5.981619E01, 3.587960E02
5.975320E01, 3.527710E02
5.969018E01, 3.467446E02
5.962711E01, 3.407168E02
5.956401E01, 3.346875E02
5.950088E01, 3.286568E02
5.943770E01, 3.226246E02
5.937449E01, 3.165910E02
5.931124E01, 3.105560E02
5.924796E01, 3.045195E02
5.918464E01, 2.984816E02
5.912128E01, 2.924422E02
5.905789E01, 2.864014E02
5.899446E01, 2.803592E02
5.893099E01, 2.743155E02
5.886749E01, 2.682704E02
5.880395E01, 2.622238E02
5.874038E01, 2.561758E02
5.867676E01, 2.501264E02
5.861312E01, 2.440755E02
5.854943E01, 2.380232E02
5.848571E01, 2.319694E02
5.842196E01, 2.259142E02
5.835816E01, 2.198576E02
5.829433E01, 2.137995E02
5.823047E01, 2.077400E02
5.816657E01, 2.016790E02
5.810263E01, 1.956166E02
5.803866E01, 1.895528E02
5.797465E01, 1.834875E02
5.791061E01, 1.774208E02
5.784653E01, 1.713526E02
5.778241E01, 1.652830E02
5.771826E01, 1.592120E02
5.765408E01, 1.531395E02
5.758985E01, 1.470656E02
5.752560E01, 1.409902E02
5.746130E01, 1.349134E02
5.739697E01, 1.288352E02
5.733261E01, 1.227555E02
5.726821E01, 1.166744E02
5.720377E01, 1.105918E02
5.713930E01, 1.045078E02
5.707480E01, 9.842238E01
5.701026E01, 9.233550E01
5.694568E01, 8.624718E01
5.688107E01, 8.015742E01
5.681642E01, 7.406622E01
5.675174E01, 6.797358E01
5.668703E01, 6.187950E01
5.662227E01, 5.578398E01
5.655749E01, 4.968702E01
5.649267E01, 4.358862E01
5.642781E01, 3.748878E01
5.636292E01, 3.138750E01
5.629799E01, 2.528478E01
5.623303E01, 1.918062E01
5.616804E01, 1.307502E01
5.610301E01, 6.967980E00
5.603794E01, 8.595000E-01
5.597284E01, 3.547496E02
5.590771E01, 3.486382E02
5.584254E01, 3.425254E02
5.577734E01, 3.364112E02
5.571210E01, 3.302955E02
5.564683E01, 3.241784E02
5.558152E01, 3.180598E02
5.551618E01, 3.119398E02
5.545081E01, 3.058184E02
5.538540E01, 2.996955E02
5.531995E01, 2.935712E02
5.525448E01, 2.874454E02
5.518897E01, 2.813182E02
5.512342E01, 2.751896E02
5.505784E01, 2.690595E02
5.499223E01, 2.629280E02
5.492658E01, 2.567950E02
5.486090E01, 2.506606E02
5.479518E01, 2.445248E02
5.472943E01, 2.383875E02
5.466365E01, 2.322488E02
5.459783E01, 2.261086E02
5.453198E01, 2.199670E02
5.446610E01, 2.138240E02
5.440018E01, 2.076795E02
5.433423E01, 2.015336E02
5.426825E01, 1.953862E02
5.420223E01, 1.892374E02
5.413618E01, 1.830872E02
5.407009E01, 1.769355E02
5.400397E01, 1.707824E02
5.393782E01, 1.646278E02
5.387164E01, 1.584718E02
5.380542E01, 1.523144E02
5.373917E01, 1.461555E02
5.367288E01, 1.399952E02
5.360656E01, 1.338334E02
5.354021E01, 1.276702E02
5.347383E01, 1.215056E02
5.340741E01, 1.153395E02
5.334096E01, 1.091720E02
5.327448E01, 1.030030E02
5.320796E01, 9.683262E01
5.314141E01, 9.066078E01
5.307483E01, 8.448750E01
5.300821E01, 7.831278E01
5.294157E01, 7.213662E01
5.287489E01, 6.595902E01
5.280818E01, 5.977998E01
5.274143E01, 5.359950E01
5.267465E01, 4.741758E01
5.260784E01, 4.123422E01
5.254100E01, 3.504942E01
5.247412E01, 2.886318E01
5.240722E01, 2.267550E01
5.234028E01, 1.648638E01
5.227330E01, 1.029582E01
5.220630E01, 4.103820E00
5.213926E01, 3.579104E02
5.207219E01, 3.517155E02
5.200509E01, 3.455192E02
5.193796E01, 3.393214E02
5.187079E01, 3.331222E02
5.180360E01, 3.269216E02
5.173637E01, 3.207195E02
5.166911E01, 3.145160E02
5.160181E01, 3.083110E02
5.153449E01, 3.021046E02
5.146713E01, 2.958968E02
5.139974E01, 2.896875E02
5.133232E01, 2.834768E02
5.126487E01, 2.772646E02
5.119739E01, 2.710510E02
5.112987E01, 2.648360E02
5.106232E01, 2.586195E02
5.099475E01, 2.524016E02
5.092714E01, 2.461822E02
5.085949E01, 2.399614E02
5.079182E01, 2.337392E02
5.072412E01, 2.275155E02
5.065638E01, 2.212904E02
5.058862E01, 2.150638E02
5.052082E01, 2.088358E02
5.045299E01, 2.026064E02
5.038513E01, 1.963755E02
5.031724E01, 1.901432E02
5.024931E01, 1.839094E02
5.018136E01, 1.776742E02
5.011338E01, 1.714376E02
5.004536E01, 1.651995E02
4.997731E01, 1.589600E02
4.990924E01, 1.527190E02
4.984113E01, 1.464766E02
4.977299E01, 1.402328E02
4.970482E01, 1.339875E02
4.963662E01, 1.277408E02
4.956839E01, 1.214926E02
4.950013E01, 1.152430E02
4.943184E01, 1.089920E02
4.936351E01, 1.027395E02
4.929516E01, 9.648558E01
4.922678E01, 9.023022E01
4.915836E01, 8.397342E01
4.908992E01, 7.771518E01
4.902144E01, 7.145550E01
4.895294E01, 6.519438E01
4.888440E01, 5.893182E01
4.881584E01, 5.266782E01
4.874724E01, 4.640238E01
4.867862E01, 4.013550E01
4.860996E01, 3.386718E01
4.854128E01, 2.759742E01
4.847256E01, 2.132622E01
4.840382E01, 1.505358E01
4.833504E01, 8.779500E00
4.826624E01, 2.503980E00
4.819740E01, 3.562270E02
4.812854E01, 3.499486E02
4.805964E01, 3.436688E02
4.799072E01, 3.373875E02
4.792176E01, 3.311048E02
4.785278E01, 3.248206E02
4.778377E01, 3.185350E02
4.771473E01, 3.122480E02
4.764565E01, 3.059595E02
4.757655E01, 2.996696E02
4.750742E01, 2.933782E02
4.743826E01, 2.870854E02
4.736907E01, 2.807912E02
4.729985E01, 2.744955E02
4.723061E01, 2.681984E02
4.716133E01, 2.618998E02
4.709202E01, 2.555998E02
4.702269E01, 2.492984E02
4.695332E01, 2.429955E02
4.688393E01, 2.366912E02
4.681451E01, 2.303854E02
4.674506E01, 2.240782E02
4.667558E01, 2.177696E02
4.660607E01, 2.114595E02
4.653653E01, 2.051480E02
4.646696E01, 1.988350E02
4.639737E01, 1.925206E02
4.632775E01, 1.862048E02
4.625809E01, 1.798875E02
4.618841E01, 1.735688E02
4.611870E01, 1.672486E02
4.604897E01, 1.609270E02
4.597920E01, 1.546040E02
4.590941E01, 1.482795E02
4.583958E01, 1.419536E02
4.576973E01, 1.356262E02
4.569985E01, 1.292974E02
4.562994E01, 1.229672E02
4.556001E01, 1.166355E02
4.549005E01, 1.103024E02
4.542005E01, 1.039678E02
4.535003E01, 9.763182E01
4.527998E01, 9.129438E01
4.520991E01, 8.495550E01
4.513980E01, 7.861518E01
4.506967E01, 7.227342E01
4.499951E01, 6.593022E01
4.492933E01, 5.958558E01
4.485911E01, 5.323950E01
4.478887E01, 4.689198E01
4.471860E01, 4.054302E01
4.464830E01, 3.419262E01
4.457797E01, 2.784078E01
4.450762E01, 2.148750E01
4.443724E01, 1.513278E01
4.436683E01, 8.776620E00
4.429640E01, 2.419020E00
4.422593E01, 3.560600E02
4.415544E01, 3.496995E02
4.408492E01, 3.433376E02
4.401438E01, 3.369742E02
4.394381E01, 3.306094E02
4.387321E01, 3.242432E02
4.380258E01, 3.178755E02
4.373193E01, 3.115064E02
4.366125E01, 3.051358E02
4.359054E01, 2.987638E02
4.351981E01, 2.923904E02
4.344905E01, 2.860155E02
4.337826E01, 2.796392E02
4.330745E01, 2.732614E02
4.323660E01, 2.668822E02
4.316574E01, 2.605016E02
4.309484E01, 2.541195E02
4.302392E01, 2.477360E02
4.295297E01, 2.413510E02
4.288200E01, 2.349646E02
4.281100E01, 2.285768E02
4.273997E01, 2.221875E02
4.266892E01, 2.157968E02
4.259784E01, 2.094046E02
4.252673E01, 2.030110E02
4.245560E01, 1.966160E02
4.238444E01, 1.902195E02
4.231325E01, 1.838216E02
4.224204E01, 1.774222E02
4.217081E01, 1.710214E02
4.209954E01, 1.646192E02
4.202825E01, 1.582155E02
4.195694E01, 1.518104E02
4.188560E01, 1.454038E02
4.181423E01, 1.389958E02
4.174284E01, 1.325864E02
4.167142E01, 1.261755E02
4.159997E01, 1.197632E02
4.152850E01, 1.133494E02
4.145701E01, 1.069342E02
4.138549E01, 1.005176E02
4.131394E01, 9.409950E01
4.124237E01, 8.767998E01
4.117077E01, 8.125902E01
4.109915E01, 7.483662E01
4.102750E01, 6.841278E01
4.095583E01, 6.198750E01
4.088413E01, 5.556078E01
4.081240E01, 4.913262E01
4.074065E01, 4.270302E01
4.066888E01, 3.627198E01
4.059708E01, 2.983950E01
4.052525E01, 2.340558E01
4.045340E01, 1.697022E01
4.038153E01, 1.053342E01
4.030963E01, 4.095180E00
4.023770E01, 3.576555E02
4.016576E01, 3.512144E02
4.009378E01, 3.447718E02
4.002178E01, 3.383278E02
3.994976E01, 3.318824E02
3.987771E01, 3.254355E02
3.980564E01, 3.189872E02
3.973354E01, 3.125374E02
3.966142E01, 3.060862E02
3.958927E01, 2.996336E02
3.951710E01, 2.931795E02
3.944490E01, 2.867240E02
3.937268E01, 2.802670E02
3.930044E01, 2.738086E02
3.922817E01, 2.673488E02
3.915588E01, 2.608875E02
3.908356E01, 2.544248E02
3.901122E01, 2.479606E02
3.893885E01, 2.414950E02
3.886647E01, 2.350280E02
3.879405E01, 2.285595E02
3.872162E01, 2.220896E02
3.864915E01, 2.156182E02
3.857667E01, 2.091454E02
3.850416E01, 2.026712E02
3.843163E01, 1.961955E02
3.835907E01, 1.897184E02
3.828649E01, 1.832398E02
3.821389E01, 1.767598E02
3.814126E01, 1.702784E02
3.806861E01, 1.637955E02
3.799594E01, 1.573112E02
3.792324E01, 1.508254E02
3.785052E01, 1.443382E02
3.777777E01, 1.378496E02
3.770501E01, 1.313595E02
3.763221E01, 1.248680E02
3.755940E01, 1.183750E02
3.748656E01, 1.118806E02
3.741370E01, 1.053848E02
3.734082E01, 9.888750E01
3.726791E01, 9.238878E01
3.719498E01, 8.588862E01
3.712203E01, 7.938702E01
3.704905E01, 7.288398E01
3.697605E01, 6.637950E01
3.690303E01, 5.987358E01
3.682999E01, 5.336622E01
3.675692E01, 4.685742E01
3.668383E01, 4.034718E01
3.661072E01, 3.383550E01
3.653759E01, 2.732238E01
3.646443E01, 2.080782E01
3.639125E01, 1.429182E01
3.631805E01, 7.774380E00
3.624482E01, 1.255500E00
3.617157E01, 3.547352E02
3.609830E01, 3.482134E02
3.602501E01, 3.416902E02
3.595170E01, 3.351656E02
3.587836E01, 3.286395E02
3.580500E01, 3.221120E02
3.573162E01, 3.155830E02
3.565822E01, 3.090526E02
3.558480E01, 3.025208E02
3.551135E01, 2.959875E02
3.543788E01, 2.894528E02
3.536439E01, 2.829166E02
3.529088E01, 2.763790E02
3.521734E01, 2.698400E02
3.514379E01, 2.632995E02
3.507021E01, 2.567576E02
3.499661E01, 2.502142E02
3.492299E01, 2.436694E02
3.484935E01, 2.371232E02
3.477568E01, 2.305755E02
3.470200E01, 2.240264E02
3.462829E01, 2.174758E02
3.455456E01, 2.109238E02
3.448082E01, 2.043704E02
3.440704E01, 1.978155E02
3.433325E01, 1.912592E02
3.425944E01, 1.847014E02
3.418560E01, 1.781422E02
3.411175E01, 1.715816E02
3.403787E01, 1.650195E02
3.396398E01, 1.584560E02
3.389006E01, 1.518910E02
3.381612E01, 1.453246E02
3.374216E01, 1.387568E02
3.366818E01, 1.321875E02
3.359417E01, 1.256168E02
3.352015E01, 1.190446E02
3.344611E01, 1.124710E02
3.337204E01, 1.058960E02
3.329796E01, 9.931950E01
3.322385E01, 9.274158E01
3.314973E01, 8.616222E01
3.307558E01, 7.958142E01
3.300142E01, 7.299918E01
3.292723E01, 6.641550E01
3.285302E01, 5.983038E01
3.277879E01, 5.324382E01
3.270455E01, 4.665582E01
3.263028E01, 4.006638E01
3.255599E01, 3.347550E01
3.248168E01, 2.688318E01
3.240735E01, 2.028942E01
3.233300E01, 1.369422E01
3.225864E01, 7.097580E00
3.218425E01, 4.995000E-01
3.210984E01, 3.539000E02
3.203541E01, 3.472990E02
3.196096E01, 3.406966E02
3.188650E01, 3.340928E02
3.181201E01, 3.274875E02
3.173750E01, 3.208808E02
3.166298E01, 3.142726E02
3.158843E01, 3.076630E02
3.151387E01, 3.010520E02
3.143928E01, 2.944395E02
3.136468E01, 2.878256E02
3.129005E01, 2.812102E02
3.121541E01, 2.745934E02
3.114075E01, 2.679752E02
3.106607E01, 2.613555E02
3.099137E01, 2.547344E02
3.091665E01, 2.481118E02
3.084191E01, 2.414878E02
3.076715E01, 2.348624E02
3.069237E01, 2.282355E02
3.061758E01, 2.216072E02
3.054276E01, 2.149774E02
3.046793E01, 2.083462E02
3.039308E01, 2.017136E02
3.031820E01, 1.950795E02
3.024331E01, 1.884440E02
3.016841E01, 1.818070E02
3.009348E01, 1.751686E02
3.001853E01, 1.685288E02
2.994357E01, 1.618875E02
2.986859E01, 1.552448E02
2.979358E01, 1.486006E02
2.971856E01, 1.419550E02
2.964353E01, 1.353080E02
2.956847E01, 1.286595E02
2.949340E01, 1.220096E02
2.941830E01, 1.153582E02
2.934319E01, 1.087054E02
2.926806E01, 1.020512E02
2.919291E01, 9.539550E01
2.911775E01, 8.873838E01
2.904257E01, 8.207982E01
2.896737E01, 7.541982E01
2.889215E01, 6.875838E01
2.881691E01, 6.209550E01
2.874165E01, 5.543118E01
2.866638E01, 4.876542E01
2.859109E01, 4.209822E01
2.851578E01, 3.542958E01
2.844046E01, 2.875950E01
2.836512E01, 2.208798E01
2.828976E01, 1.541502E01
2.821438E01, 8.740620E00
2.813898E01, 2.064780E00
2.806357E01, 3.553875E02
2.798814E01, 3.487088E02
2.791269E01, 3.420286E02
2.783723E01, 3.353470E02
2.776175E01, 3.286640E02
2.768625E01, 3.219795E02
2.761073E01, 3.152936E02
2.753520E01, 3.086062E02
2.745965E01, 3.019174E02
2.738408E01, 2.952272E02
2.730850E01, 2.885355E02
2.723290E01, 2.818424E02
2.715728E01, 2.751478E02
2.708165E01, 2.684518E02
2.700599E01, 2.617544E02
2.693033E01, 2.550555E02
2.685464E01, 2.483552E02
2.677894E01, 2.416534E02
2.670322E01, 2.349502E02
2.662749E01, 2.282456E02
2.655174E01, 2.215395E02
2.647597E01, 2.148320E02
2.640019E01, 2.081230E02
2.632439E01, 2.014126E02
2.624857E01, 1.947008E02
2.617274E01, 1.879875E02
2.609689E01, 1.812728E02
2.602103E01, 1.745566E02
2.594515E01, 1.678390E02
2.586925E01, 1.611200E02
2.579334E01, 1.543995E02
2.571741E01, 1.476776E02
2.564147E01, 1.409542E02
2.556551E01, 1.342294E02
2.548953E01, 1.275032E02
2.541354E01, 1.207755E02
2.533754E01, 1.140464E02
2.526151E01, 1.073158E02
2.518547E01, 1.005838E02
2.510942E01, 9.385038E01
2.503335E01, 8.711550E01
2.495727E01, 8.037918E01
2.488117E01, 7.364142E01
2.480505E01, 6.690222E01
2.472892E01, 6.016158E01
2.465277E01, 5.341950E01
2.457661E01, 4.667598E01
2.450044E01, 3.993102E01
2.442424E01, 3.318462E01
2.434804E01, 2.643678E01
2.427182E01, 1.968750E01
2.419558E01, 1.293678E01
2.411933E01, 6.184620E00
2.404306E01, 3.594310E02
2.396678E01, 3.526760E02
2.389048E01, 3.459195E02
2.381417E01, 3.391616E02
2.373785E01, 3.324022E02
2.366150E01, 3.256414E02
2.358515E01, 3.188792E02
2.350878E01, 3.121155E02
2.343240E01, 3.053504E02
2.335600E01, 2.985838E02
2.327958E01, 2.918158E02
2.320316E01, 2.850464E02
2.312672E01, 2.782755E02
2.305026E01, 2.715032E02
2.297379E01, 2.647294E02
2.289730E01, 2.579542E02
2.282081E01, 2.511776E02
2.274429E01, 2.443995E02
2.266777E01, 2.376200E02
2.259123E01, 2.308390E02
2.251467E01, 2.240566E02
2.243810E01, 2.172728E02
2.236152E01, 2.104875E02
2.228492E01, 2.037008E02
2.220831E01, 1.969126E02
2.213169E01, 1.901230E02
2.205505E01, 1.833320E02
2.197840E01, 1.765395E02
2.190174E01, 1.697456E02
2.182506E01, 1.629502E02
2.174837E01, 1.561534E02
2.167166E01, 1.493552E02
2.159495E01, 1.425555E02
2.151821E01, 1.357544E02
2.144147E01, 1.289518E02
2.136471E01, 1.221478E02
2.128794E01, 1.153424E02
2.121115E01, 1.085355E02
2.113436E01, 1.017272E02
2.105755E01, 9.491742E01
2.098072E01, 8.810622E01
2.090389E01, 8.129358E01
2.082704E01, 7.447950E01
2.075017E01, 6.766398E01
2.067330E01, 6.084702E01
2.059641E01, 5.402862E01
2.051951E01, 4.720878E01
2.044260E01, 4.038750E01
2.036567E01, 3.356478E01
2.028873E01, 2.674062E01
2.021178E01, 1.991502E01
2.013482E01, 1.308798E01
2.005784E01, 6.259500E00
1.998085E01, 3.594296E02
1.990385E01, 3.525982E02
1.982684E01, 3.457654E02
1.974981E01, 3.389312E02
1.967278E01, 3.320955E02
1.959573E01, 3.252584E02
1.951867E01, 3.184198E02
1.944159E01, 3.115798E02
1.936451E01, 3.047384E02
1.928741E01, 2.978955E02
1.921030E01, 2.910512E02
1.913318E01, 2.842054E02
1.905604E01, 2.773582E02
1.897890E01, 2.705096E02
1.890174E01, 2.636595E02
1.882457E01, 2.568080E02
1.874739E01, 2.499550E02
1.867020E01, 2.431006E02
1.859300E01, 2.362448E02
1.851578E01, 2.293875E02
1.843856E01, 2.225288E02
1.836132E01, 2.156686E02
1.828407E01, 2.088070E02
1.820681E01, 2.019440E02
1.812954E01, 1.950795E02
1.805226E01, 1.882136E02
1.797496E01, 1.813462E02
1.789766E01, 1.744774E02
1.782034E01, 1.676072E02
1.774302E01, 1.607355E02
1.766568E01, 1.538624E02
1.758833E01, 1.469878E02
1.751097E01, 1.401118E02
1.743360E01, 1.332344E02
1.735622E01, 1.263555E02
1.727883E01, 1.194752E02
1.720142E01, 1.125934E02
1.712401E01, 1.057102E02
1.704659E01, 9.882558E01
1.696915E01, 9.193950E01
1.689171E01, 8.505198E01
1.681425E01, 7.816302E01
1.673679E01, 7.127262E01
1.665931E01, 6.438078E01
1.658183E01, 5.748750E01
1.650433E01, 5.059278E01
1.642682E01, 4.369662E01
1.634931E01, 3.679902E01
1.627178E01, 2.989998E01
1.619424E01, 2.299950E01
1.611670E01, 1.609758E01
1.603914E01, 9.194220E00
1.596157E01, 2.289420E00
1.588400E01, 3.553832E02
1.580641E01, 3.484755E02
1.572881E01, 3.415664E02
1.565121E01, 3.346558E02
1.557359E01, 3.277438E02
1.549597E01, 3.208304E02
1.541833E01, 3.139155E02
1.534069E01, 3.069992E02
1.526303E01, 3.000814E02
1.518537E01, 2.931622E02
1.510770E01, 2.862416E02
1.503002E01, 2.793195E02
1.495233E01, 2.723960E02
1.487463E01, 2.654710E02
1.479692E01, 2.585446E02
1.471920E01, 2.516168E02
1.464147E01, 2.446875E02
1.456373E01, 2.377568E02
1.448599E01, 2.308246E02
1.440823E01, 2.238910E02
1.433047E01, 2.169560E02
1.425270E01, 2.100195E02
1.417491E01, 2.030816E02
1.409712E01, 1.961422E02
1.401933E01, 1.892014E02
1.394152E01, 1.822592E02
1.386370E01, 1.753155E02
1.378588E01, 1.683704E02
1.370804E01, 1.614238E02
1.363020E01, 1.544758E02
1.355235E01, 1.475264E02
1.347450E01, 1.405755E02
1.339663E01, 1.336232E02
1.331875E01, 1.266694E02
1.324087E01, 1.197142E02
1.316298E01, 1.127576E02
1.308508E01, 1.057995E02
1.300717E01, 9.883998E01
1.292926E01, 9.187902E01
1.285133E01, 8.491662E01
1.277340E01, 7.795278E01
1.269546E01, 7.098750E01
1.261752E01, 6.402078E01
1.253956E01, 5.705262E01
1.246160E01, 5.008302E01
1.238363E01, 4.311198E01
1.230565E01, 3.613950E01
1.222766E01, 2.916558E01
1.214967E01, 2.219022E01
1.207167E01, 1.521342E01
1.199366E01, 8.235180E00
1.191565E01, 1.255500E00
1.183762E01, 3.542744E02
1.175959E01, 3.472918E02
1.168155E01, 3.403078E02
1.160351E01, 3.333224E02
1.152546E01, 3.263355E02
1.144740E01, 3.193472E02
1.136933E01, 3.123574E02
1.129126E01, 3.053662E02
1.121318E01, 2.983736E02
1.113509E01, 2.913795E02
1.105700E01, 2.843840E02
1.097890E01, 2.773870E02
1.090079E01, 2.703886E02
1.082268E01, 2.633888E02
1.074456E01, 2.563875E02
1.066643E01, 2.493848E02
1.058829E01, 2.423806E02
1.051015E01, 2.353750E02
1.043201E01, 2.283680E02
1.035385E01, 2.213595E02
1.027569E01, 2.143496E02
1.019753E01, 2.073382E02
1.011935E01, 2.003254E02
1.004118E01, 1.933112E02
9.962990E00, 1.862955E02
9.884799E00, 1.792784E02
9.806602E00, 1.722598E02
9.728398E00, 1.652398E02
9.650189E00, 1.582184E02
9.571973E00, 1.511955E02
9.493752E00, 1.441712E02
9.415525E00, 1.371454E02
9.337292E00, 1.301182E02
9.259054E00, 1.230896E02
9.180809E00, 1.160595E02
9.102559E00, 1.090280E02
9.024303E00, 1.019950E02
8.946042E00, 9.496062E01
8.867775E00, 8.792478E01
8.789503E00, 8.088750E01
8.711225E00, 7.384878E01
8.632942E00, 6.680862E01
8.554654E00, 5.976702E01
8.476360E00, 5.272398E01
8.398061E00, 4.567950E01
8.319757E00, 3.863358E01
8.241448E00, 3.158622E01
8.163134E00, 2.453742E01
8.084814E00, 1.748718E01
8.006490E00, 1.043550E01
7.928161E00, 3.382380E00
7.849826E00, 3.563278E02
7.771487E00, 3.492718E02
7.693144E00, 3.422144E02
7.614795E00, 3.351555E02
7.536442E00, 3.280952E02
7.458084E00, 3.210334E02
7.379721E00, 3.139702E02
7.301354E00, 3.069056E02
7.222982E00, 2.998395E02
7.144606E00, 2.927720E02
7.066226E00, 2.857030E02
6.987841E00, 2.786326E02
6.909452E00, 2.715608E02
6.831058E00, 2.644875E02
6.752661E00, 2.574128E02
6.674259E00, 2.503366E02
6.595853E00, 2.432590E02
6.517443E00, 2.361800E02
6.439029E00, 2.290995E02
6.360611E00, 2.220176E02
6.282189E00, 2.149342E02
6.203763E00, 2.078494E02
6.125333E00, 2.007632E02
6.046900E00, 1.936755E02
5.968463E00, 1.865864E02
5.890022E00, 1.794958E02
5.811577E00, 1.724038E02
5.733129E00, 1.653104E02
5.654678E00, 1.582155E02
5.576223E00, 1.511192E02
5.497764E00, 1.440214E02
5.419302E00, 1.369222E02
5.340837E00, 1.298216E02
5.262368E00, 1.227195E02
5.183896E00, 1.156160E02
5.105421E00, 1.085110E02
5.026943E00, 1.014046E02
4.948462E00, 9.429678E01
4.869978E00, 8.718750E01
4.791490E00, 8.007678E01
4.713000E00, 7.296462E01
4.634507E00, 6.585102E01
4.556010E00, 5.873598E01
4.477512E00, 5.161950E01
4.399010E00, 4.450158E01
4.320506E00, 3.738222E01
4.241998E00, 3.026142E01
4.163489E00, 2.313918E01
4.084977E00, 1.601550E01
4.006462E00, 8.890380E00
3.927945E00, 1.763820E00
3.849425E00, 3.546358E02
3.770903E00, 3.475064E02
3.692378E00, 3.403755E02
3.613852E00, 3.332432E02
3.535323E00, 3.261094E02
3.456792E00, 3.189742E02
3.378259E00, 3.118376E02
3.299723E00, 3.046995E02
3.221186E00, 2.975600E02
3.142647E00, 2.904190E02
3.064105E00, 2.832766E02
2.985562E00, 2.761328E02
2.907017E00, 2.689875E02
2.828471E00, 2.618408E02
2.749922E00, 2.546926E02
2.671372E00, 2.475430E02
2.592820E00, 2.403920E02
2.514266E00, 2.332395E02
2.435711E00, 2.260856E02
2.357155E00, 2.189302E02
2.278597E00, 2.117734E02
2.200037E00, 2.046152E02
2.121477E00, 1.974555E02
2.042915E00, 1.902944E02
1.964351E00, 1.831318E02
1.885787E00, 1.759678E02
1.807221E00, 1.688024E02
1.728654E00, 1.616355E02
1.650086E00, 1.544672E02
1.571517E00, 1.472974E02
1.492948E00, 1.401262E02
1.414377E00, 1.329536E02
1.335805E00, 1.257795E02
1.257233E00, 1.186040E02
1.178659E00, 1.114270E02
1.100085E00, 1.042486E02
1.021511E00, 9.706878E01
9.429353E-01, 8.988750E01
8.643594E-01, 8.270478E01
7.857830E-01, 7.552062E01
7.072061E-01, 6.833502E01
6.286287E-01, 6.114798E01
5.500510E-01, 5.395950E01
4.714729E-01, 4.676958E01
3.928945E-01, 3.957822E01
3.143159E-01, 3.238542E01
2.357371E-01, 2.519118E01
1.571581E-01, 1.799550E01
7.857910E-02, 1.079838E01
0.000000E00, 3.599820E00
##END=
