# Supplementary material for: In vitro singlet state and zero-quantum encoded magnetic resonance spectroscopy: Illustration with N-acetyl-aspartate
Source: PLoS One. 2020 Oct 1;15(10):e0239982. doi: 10.1371/journal.pone.0239982 (PMC7529218; doi:10.1371/journal.pone.0239982)
Supplement: S1 Data — (ZIP) [file pone.0239982.s002.zip › 3_NMR600_SISTEM_I_NAA_cream/78/uxnmr.info]

CONFIGURATION INFORMATION
=========================

Path         : C:/Bruker/TopSpin3.2pl7/conf/instr/spect/uxnmr.info
Date         : Thu Apr 19 18:02:22 2018
Release      : TOPSPIN Version 3.2-pl7
Installed in : C:/Bruker/TopSpin3.2pl7
Host         : AV600
OS           : Windows 7 (Vs 6.1) Service Pack 1
CPU          : Intel(R) Core(TM)2 Duo CPU E6750 @ 2.66GHz (2 cores at 2666 MHz)
User         : nmrsu
Description  : Avance-AV II 600
Location     : ODOC Uni Kiel
System       : Avance-AV NMR spectrometer
1H-frequency : 600.13 MHz
Order Number : HH006804
Configured in: C:/Bruker/TopSpin3.2pl7/conf/instr/spect

#--------------------
#  FCU configuration:
#--------------------
board # 1 :
	MEMORY 0x1ff000	(=511 k Words)
	PAL-Version 0x104 = new version (EC level 07 or more)
board # 2 :
	MEMORY 0x1ff000	(=511 k Words)
	PAL-Version 0x104 = new version (EC level 07 or more)
board # 3 :
	MEMORY 0x1ff000	(=511 k Words)
	PAL-Version 0x104 = new version (EC level 07 or more)
board # 4 :
	MEMORY 0x1ff000	(=511 k Words)
	PAL-Version 0x104 = new version (EC level 07 or more)

DRU: AQS DRU-E Z102520/00124 ECL 01.00
- TCP/IP address = 149.236.99.89
- Firmware Version = 150604

Gcu: GCU3_SlowIF

AQS: connected to spect:/dev/tty10
  _Slot_ SBSB _____________________Board_____________________
  Number Addr Type HW-VS FW-VS ID  ECL Name   Description
  -----------------------------------------------------------
     2   0x10 0x42   0x2    AW  R  1.1 REC-1  AQS RXAD600 Z102117/74 ECL 1.1
     3   0x34 0xc0   0x1        X  0.4 REF-1  REF-600 Reference Board for AQS Receiver
     4   0x24 0x18   0x4    BG  S  2.1 SGU-1  AQS SGU600 Z003831/01701 ECL 2.1
     5   0x25 0x18   0x4    BG  S  2.1 SGU-2  AQS SGU600 Z003831/01679 ECL 2.1
     6   0x26 0x18   0x4    BG  S  2.1 SGU-3  AQS SGU600 Z003831/01672 ECL 2.1
     8   0x3c  0x4     0        Y  1.0 ROUT-1 Avance Router 3/5
    21   0x21  0xa     0        P  1.0 PSD-1  Power Supply Distribution Board
    25   0x20  0x7     0        B      MASTER AQS Rack Master
  Logical Receiver/SGU configuration:


Router: 1 Avance-Router

Amplifier Control Board:  connected to spect:/dev/tty20


Amplifiers (ACB configuration):
  RO  Amplifier  Module  Nucleus  Power/W  Switchbox Name PN/SN/FW
   1      1         1        X      300    N  (V=ff) BLAXH 300/100 W1345062/359/20050321
   2      1         2       1H      100    N  (-""-) BLAXH 300/100 W1345062/359/20050321
   3      2         1        X      300    N  (V=ff) BLAX 300 W1345069/700/20000509
   4      3         1       2H       20    N         BSMS 2HTX -/-/-


- Type: BSMS/1
- absolute lockshift frequency =  12123609 Hz
- 2HTX Amplifier: connected to router output 4
- GAB type = GAB
- GAB current limits = 0.0/X, 0.0/Y, 10.0/Z (in A)

Cryo Controller CRCO: device connected to spect:/dev/tty07

Lock: device connected to spect:/dev/tty03

Eurotherm VTU: device connected to spect:/dev/tty05

Preamplifiers :
HPPR: - HPPR/2 preamplifier connected to spect:/dev/tty10
    Type      : HPPR/2
    Controller: Application firmware = AP
                15 LEDs for tuning, 15 LEDs for matching
    Module  1 : 1H LNA
                 PN=Z003462, SN=00660 from 20110906
    Module  2 : XBB19F 2HS
                 PN=Z003506, SN=00394 from 20050308
    Module  3 : 2H
                 PN=Z003473, SN=00373 from 20050413
    Module  4 : 13C
                 PN=Z003524, SN=00265 from 20050425
    Module  5 : 15N
                 PN=Z003530, SN=00175 from 20050125


Frequency generation:
- F1: for SGU
- F2: for SGU
- F3: for SGU
