# Supplementary material for: In vitro singlet state and zero-quantum encoded magnetic resonance spectroscopy: Illustration with N-acetyl-aspartate
Source: PLoS One. 2020 Oct 1;15(10):e0239982. doi: 10.1371/journal.pone.0239982 (PMC7529218; doi:10.1371/journal.pone.0239982)
Supplement: S1 Data — (ZIP) [file pone.0239982.s002.zip › 3_NMR600_SISTEM_I_NAA_cream/80/pdata/1/auditp.txt]

##TITLE= Audit trail, TopSpin 4.0.6
##JCAMPDX= 5.01
##ORIGIN= Bruker BioSpin GmbH
##OWNER= User
$$ C:/Bruker/TopSpin4.0.6/data/data/NMR600Frank/20180723_PravdivtsevA_NAA/80/pdata/1/auditp.txt
##AUDIT TRAIL=  $$ (NUMBER, WHEN, WHO, WHERE, PROCESS, VERSION, WHAT)
(   1,<2018-07-24 10:44:54.570 +0200>,<nmrsu>,<av600>,<go>,<TOPSPIN 3.2>,
      <created by zg
	started at 2018-07-24 10:44:35.243 +0200,
	POWCHK enabled, PULCHK disabled,
       configuration hash MD5:
       89 0E B6 82 F3 AA C6 57 B1 E1 26 7C 99 B7 D6 7D
       data hash MD5: 57690
       DA A9 65 F8 DB AF 57 C2 57 4C A6 2B 88 FB 13 93>)
(   2,<2020-05-14 14:15:11.251 +0200>,<User>,<DESKTOP-MI2EQF2>,<proc1d>,<TopSpin 4.0.6>,
      <Start of raw data processing
       efp LB = 0.2 FT_mod = 6 PKNL = 1 PHC0 = 134.4275 PHC1 = 49.65 SI = 256K 
       data hash MD5: 256K
       05 55 4B BC 5C D4 4E FF 9B AE 6D E2 31 50 FA 07>)
##END=

$$ hash MD5
$$ 46 FA 41 25 9A 55 3E 13 2A D8 32 99 4C 0B 43 3D
