# Supplementary material for: In vitro singlet state and zero-quantum encoded magnetic resonance spectroscopy: Illustration with N-acetyl-aspartate
Source: PLoS One. 2020 Oct 1;15(10):e0239982. doi: 10.1371/journal.pone.0239982 (PMC7529218; doi:10.1371/journal.pone.0239982)
Supplement: S1 Data — (ZIP) [file pone.0239982.s002.zip › 1_NMR600_pH_data/F6_naa/1/pdata/1/auditp.txt]

##TITLE= Audit trail, TopSpin 3.5 pl 7
##JCAMPDX= 5.01
##ORIGIN= Bruker BioSpin GmbH
##OWNER= User
$$ C:/Bruker/TopSpin3.5pl7/data/nmr600/20180723_PravdivtsevA_NAA/1/pdata/1/auditp.txt
##AUDIT TRAIL=  $$ (NUMBER, WHEN, WHO, WHERE, PROCESS, VERSION, WHAT)
(   1,<2018-07-23 11:54:23.991 +0200>,<nmrsu>,<av600>,<go>,<TOPSPIN 3.2>,
      <created by zg
	started at 2018-07-23 11:54:08.997 +0200,
	POWCHK enabled, PULCHK disabled,
       configuration hash MD5:
       89 0E B6 82 F3 AA C6 57 B1 E1 26 7C 99 B7 D6 7D
       data hash MD5: 164K
       3C 3B D2 C4 AC 32 F8 03 74 39 9D CE 84 04 97 1E>)
(   2,<2019-03-13 11:29:59.265 +0100>,<User>,<DESKTOP-MI2EQF2>,<proc1d>,<TopSpin 3.5.7>,
      <Start of raw data processing
       fp FT_mod = 6 PKNL = 1 PHC0 = 139.8969 PHC1 = -0.5957872 SI = 256K 
       data hash MD5: 256K
       3B 49 E6 2F 64 33 65 5D 8C AC 93 B2 FF F1 81 CF>)
##END=

$$ hash MD5
$$ 39 52 5C E0 42 4E AE 3B 7B D2 4A 1F 8C 77 3E 84
