# Supplementary material for: In vitro singlet state and zero-quantum encoded magnetic resonance spectroscopy: Illustration with N-acetyl-aspartate
Source: PLoS One. 2020 Oct 1;15(10):e0239982. doi: 10.1371/journal.pone.0239982 (PMC7529218; doi:10.1371/journal.pone.0239982)
Supplement: S1 Data — (ZIP) [file pone.0239982.s002.zip › 1_NMR600_pH_data/F6_naa/1/pdata/1/outd]

##TITLE= Parameter file, TOPSPIN		Version 3.2
##JCAMPDX= 5.0
##DATATYPE= Parameter Values
##NPOINTS= 1	$$ modification sequence number
##ORIGIN= Bruker BioSpin GmbH
##OWNER= nmrsu
$$ 2018-07-23 11:30:31.936 +0200  nmrsu@av600
$$ D:\data\Extern\2018\07/2018_07_23_PravdivtsevA_NAA/1/pdata/1/outd
$$ process C:\Bruker\TopSpin3.2pl7\prog\mod\edparproc.exe
##$CURPLOT= <HP Officejet 7110>
##$CURPRIN= <$HP DeskJet 1220C>
##$DFORMAT= <normdp>
##$LAYOUT= <+/ABC-1H_A3.xwp>
##$LFORMAT= <normlp>
##$PFORMAT= <normpl>
##END=
