# Supplementary material for: In vitro singlet state and zero-quantum encoded magnetic resonance spectroscopy: Illustration with N-acetyl-aspartate
Source: PLoS One. 2020 Oct 1;15(10):e0239982. doi: 10.1371/journal.pone.0239982 (PMC7529218; doi:10.1371/journal.pone.0239982)
Supplement: S1 Data — (ZIP) [file pone.0239982.s002.zip › 1_NMR600_pH_data/F6_naa/2/pdata/1/auditp.txt]

##TITLE= Audit trail, TOPSPIN		Version 3.2
##JCAMPDX= 5.01
##ORIGIN= Bruker BioSpin GmbH
##OWNER= nmrsu
$$ D:/data/Extern/2018/07/2018_07_23_PravdivtsevA_NAA/2/pdata/1/auditp.txt
##AUDIT TRAIL=  $$ (NUMBER, WHEN, WHO, WHERE, PROCESS, VERSION, WHAT)
(   1,<2018-07-23 11:58:19.369 +0200>,<nmrsu>,<av600>,<go>,<TOPSPIN 3.2>,
      <created by zg
	started at 2018-07-23 11:58:04.361 +0200,
	POWCHK enabled, PULCHK disabled,
       configuration hash MD5:
       89 0E B6 82 F3 AA C6 57 B1 E1 26 7C 99 B7 D6 7D
       data hash MD5: 164K
       AD B0 6A DE 75 62 20 22 8F E3 35 31 11 36 B4 3C>)
(   2,<2018-07-23 12:00:23.485 +0200>,<nmrsu>,<av600>,<proc1d>,<TOPSPIN 3.2>,
      <Start of raw data processing
       efp LB = 0.2 FT_mod = 6 PKNL = 1 PHC0 = 138.6984 PHC1 = 1.075314 SI = 256K 
       data hash MD5: 256K
       8B 60 E8 58 4F B2 89 36 5F A3 08 B7 D2 38 50 16>)
(   3,<2018-07-23 12:00:26.171 +0200>,<nmrsu>,<av600>,<proc1d>,<TOPSPIN 3.2>,
      <apk 
       data hash MD5: 256K
       06 E8 95 A0 F1 44 DC 2C BC 15 60 57 03 B6 F5 B8>)
##END=

$$ hash MD5
$$ C4 BE 1F C2 59 F6 1E FC 03 07 08 0C D5 CF 5E FC
