# Supplementary material for: In vitro singlet state and zero-quantum encoded magnetic resonance spectroscopy: Illustration with N-acetyl-aspartate
Source: PLoS One. 2020 Oct 1;15(10):e0239982. doi: 10.1371/journal.pone.0239982 (PMC7529218; doi:10.1371/journal.pone.0239982)
Supplement: S1 Data — (ZIP) [file pone.0239982.s002.zip › 1_NMR600_pH_data/F6_naa/3/pdata/1/auditp.txt]

##TITLE= Audit trail, TOPSPIN		Version 3.2
##JCAMPDX= 5.01
##ORIGIN= Bruker BioSpin GmbH
##OWNER= nmrsu
$$ D:/data/Extern/2018/07/2018_07_23_PravdivtsevA_NAA/3/pdata/1/auditp.txt
##AUDIT TRAIL=  $$ (NUMBER, WHEN, WHO, WHERE, PROCESS, VERSION, WHAT)
(   1,<2018-07-23 12:10:01.693 +0200>,<nmrsu>,<av600>,<go>,<TOPSPIN 3.2>,
      <created by zg
	started at 2018-07-23 12:09:39.446 +0200,
	POWCHK enabled, PULCHK disabled,
       configuration hash MD5:
       89 0E B6 82 F3 AA C6 57 B1 E1 26 7C 99 B7 D6 7D
       data hash MD5: 164K
       F9 4A A0 C6 C6 3C BB FC 7A 50 76 F8 75 68 D7 13>)
(   2,<2018-07-23 12:10:08.532 +0200>,<nmrsu>,<av600>,<proc1d>,<TOPSPIN 3.2>,
      <Start of raw data processing
       efp LB = 0.2 FT_mod = 6 PKNL = 1 PHC0 = 150.3441 PHC1 = 1.957102 SI = 256K 
       data hash MD5: 256K
       1A 78 FF 99 84 F0 70 4E 40 AC 5F 69 D7 E1 37 E1>)
(   3,<2018-07-23 12:10:11.624 +0200>,<nmrsu>,<av600>,<proc1d>,<TOPSPIN 3.2>,
      <apk 
       data hash MD5: 256K
       D8 2B 7E 99 ED 6B E1 8F 62 D8 93 98 81 3F 7E 1E>)
##END=

$$ hash MD5
$$ 34 CD C1 A7 B2 E2 D8 AA 85 9E 83 AA 70 BD 4E 3C
