# Supplementary material for: In vitro singlet state and zero-quantum encoded magnetic resonance spectroscopy: Illustration with N-acetyl-aspartate
Source: PLoS One. 2020 Oct 1;15(10):e0239982. doi: 10.1371/journal.pone.0239982 (PMC7529218; doi:10.1371/journal.pone.0239982)
Supplement: S1 Data — (ZIP) [file pone.0239982.s002.zip › 1_NMR600_pH_data/F6_naa/5/pdata/1/auditp.txt]

##TITLE= Audit trail, TOPSPIN		Version 3.2
##JCAMPDX= 5.01
##ORIGIN= Bruker BioSpin GmbH
##OWNER= nmrsu
$$ D:/data/Extern/2018/07/2018_07_23_PravdivtsevA_NAA/5/pdata/1/auditp.txt
##AUDIT TRAIL=  $$ (NUMBER, WHEN, WHO, WHERE, PROCESS, VERSION, WHAT)
(   1,<2018-07-23 12:23:25.990 +0200>,<nmrsu>,<av600>,<go>,<TOPSPIN 3.2>,
      <created by zg
	started at 2018-07-23 12:23:03.453 +0200,
	POWCHK enabled, PULCHK disabled,
       configuration hash MD5:
       89 0E B6 82 F3 AA C6 57 B1 E1 26 7C 99 B7 D6 7D
       data hash MD5: 164K
       23 2D B0 52 13 1B 7B D2 44 D0 06 C7 E4 42 D9 3F>)
(   2,<2018-07-23 12:23:33.574 +0200>,<nmrsu>,<av600>,<proc1d>,<TOPSPIN 3.2>,
      <Start of raw data processing
       efp LB = 0.2 FT_mod = 6 PKNL = 1 PHC0 = 150.3908 PHC1 = 4.21685 SI = 256K 
       data hash MD5: 256K
       FF FA 72 9F 37 37 6E 6D C9 35 BC 64 7B A5 E3 63>)
(   3,<2018-07-23 12:23:36.575 +0200>,<nmrsu>,<av600>,<proc1d>,<TOPSPIN 3.2>,
      <apk 
       data hash MD5: 256K
       97 88 4F 13 B6 F6 0C DD 0F 08 83 E9 30 9F 0D F6>)
##END=

$$ hash MD5
$$ 93 D2 2A 06 E1 0C 25 40 3E 0B 68 67 4B EA 1D A6
