# Supplementary material for: In vitro singlet state and zero-quantum encoded magnetic resonance spectroscopy: Illustration with N-acetyl-aspartate
Source: PLoS One. 2020 Oct 1;15(10):e0239982. doi: 10.1371/journal.pone.0239982 (PMC7529218; doi:10.1371/journal.pone.0239982)
Supplement: S1 Data — (ZIP) [file pone.0239982.s002.zip › 1_NMR600_pH_data/F6_naa/6/pdata/1/auditp.txt]

##TITLE= Audit trail, TOPSPIN		Version 3.2
##JCAMPDX= 5.01
##ORIGIN= Bruker BioSpin GmbH
##OWNER= nmrsu
$$ D:/data/Extern/2018/07/2018_07_23_PravdivtsevA_NAA/6/pdata/1/auditp.txt
##AUDIT TRAIL=  $$ (NUMBER, WHEN, WHO, WHERE, PROCESS, VERSION, WHAT)
(   1,<2018-07-23 12:48:24.320 +0200>,<nmrsu>,<av600>,<go>,<TOPSPIN 3.2>,
      <created by zg
	started at 2018-07-23 12:48:02.074 +0200,
	POWCHK enabled, PULCHK disabled,
       configuration hash MD5:
       89 0E B6 82 F3 AA C6 57 B1 E1 26 7C 99 B7 D6 7D
       data hash MD5: 164K
       D3 13 CA 6E 6D 4D BB A3 BD F9 B9 F2 F3 C1 E0 EB>)
(   2,<2018-07-23 12:48:54.113 +0200>,<nmrsu>,<av600>,<proc1d>,<TOPSPIN 3.2>,
      <Start of raw data processing
       efp LB = 0.2 FT_mod = 6 PKNL = 1 PHC0 = 137.6387 PHC1 = 2.812521 SI = 256K 
       data hash MD5: 256K
       A0 A5 5C A2 75 F7 43 09 FB B1 07 FE 06 CF DE F4>)
(   3,<2018-07-23 12:48:56.765 +0200>,<nmrsu>,<av600>,<proc1d>,<TOPSPIN 3.2>,
      <apk 
       data hash MD5: 256K
       C7 6D 2C 6D 1A B8 92 51 11 1F 55 DB A9 B3 0C D8>)
##END=

$$ hash MD5
$$ C6 10 49 6D C2 67 7E C2 04 2E 43 9B 73 E4 B8 B4
