# Supplementary material for: In vitro singlet state and zero-quantum encoded magnetic resonance spectroscopy: Illustration with N-acetyl-aspartate
Source: PLoS One. 2020 Oct 1;15(10):e0239982. doi: 10.1371/journal.pone.0239982 (PMC7529218; doi:10.1371/journal.pone.0239982)
Supplement: S1 Data — (ZIP) [file pone.0239982.s002.zip › 1_NMR600_pH_data/F6_naa/7/pdata/1/assocs]

##TITLE= Parameter file, TOPSPIN		Version 3.2
##JCAMPDX= 5.0
##DATATYPE= Parameter Values
##NPOINTS= 1	$$ modification sequence number
##ORIGIN= Bruker BioSpin GmbH
##OWNER= nmrsu
$$ 2018-07-23 12:28:30.375 +0200  nmrsu@av600
$$ D:/data/Extern/2018/07/2018_07_23_PravdivtsevA_NAA/11/pdata/1/assocs
$$ process C:\Bruker\TopSpin3.2pl7\prog\mod\dataserver.exe
##$MULTDISP= <D:/data/Extern/2018/07/2018_07_23_PravdivtsevA_NAA/5/pdata/1>
##END=
