# Supplementary material for: In vitro singlet state and zero-quantum encoded magnetic resonance spectroscopy: Illustration with N-acetyl-aspartate
Source: PLoS One. 2020 Oct 1;15(10):e0239982. doi: 10.1371/journal.pone.0239982 (PMC7529218; doi:10.1371/journal.pone.0239982)
Supplement: S1 Data — (ZIP) [file pone.0239982.s002.zip › 1_NMR600_pH_data/FS2_lactate/1/pdata/1/auditp.txt]

##TITLE= Audit trail, TopSpin 3.5 pl 7
##JCAMPDX= 5.01
##ORIGIN= Bruker BioSpin GmbH
##OWNER= User
$$ C:/Bruker/TopSpin3.5pl7/data/nmr600/20190306_brainmet/1/pdata/1/auditp.txt
##AUDIT TRAIL=  $$ (NUMBER, WHEN, WHO, WHERE, PROCESS, VERSION, WHAT)
(   1,<2019-03-06 09:26:55.499 +0100>,<nmrsu>,<av600>,<go>,<TOPSPIN 3.2>,
      <created by zg
	started at 2019-03-06 09:26:26.372 +0100,
	POWCHK enabled, PULCHK disabled,
       configuration hash MD5:
       1F 9E 58 46 A8 7B D7 1F F6 37 DC 92 5B A6 B5 0F
       data hash MD5: 119998
       E2 96 A9 5E A5 D2 EA B0 BF 4E 15 BA EB 90 43 25>)
(   2,<2019-03-07 10:07:04.386 +0100>,<User>,<DESKTOP-MI2EQF2>,<proc1d>,<TopSpin 3.5.7>,
      <Start of raw data processing
       efp LB = 0.2 FT_mod = 6 PKNL = 1 PHC0 = 191.5412 PHC1 = 5.325299 SI = 256K 
       data hash MD5: 256K
       B6 99 6D 7A 1A F4 9E BA 43 83 45 DA 26 0A E7 D0>)
(   3,<2019-03-07 10:07:05.936 +0100>,<User>,<DESKTOP-MI2EQF2>,<proc1d>,<TopSpin 3.5.7>,
      <abs n ABSG = 5 
       data hash MD5: 256K
       7B A6 25 8F 4A DB CF 02 F9 35 A4 12 89 33 B3 EB>)
##END=

$$ hash MD5
$$ F1 BF FB 6B 59 75 22 87 39 12 B4 B3 E4 89 84 5E
