# Supplementary material for: In vitro singlet state and zero-quantum encoded magnetic resonance spectroscopy: Illustration with N-acetyl-aspartate
Source: PLoS One. 2020 Oct 1;15(10):e0239982. doi: 10.1371/journal.pone.0239982 (PMC7529218; doi:10.1371/journal.pone.0239982)
Supplement: S1 Data — (ZIP) [file pone.0239982.s002.zip › 1_NMR600_pH_data/FS2_lactate/2/acqus]

##TITLE= Parameter file, TOPSPIN		Version 3.2
##JCAMPDX= 5.0
##DATATYPE= Parameter Values
##NPOINTS= 21	$$ modification sequence number
##ORIGIN= Bruker BioSpin GmbH
##OWNER= nmrsu
$$ 2019-03-06 09:37:21.884 +0100  nmrsu@av600
$$ D:/data/Hoevener/2019/03/20190306_brainmet/2/acqus
$$ process C:\Bruker\TopSpin3.2pl7\prog\mod\shimcntl.exe
##$ACQT0= -1.59663863542701
##$AMP= (0..31)
100 100 100 100 100 100 100 100 100 100 100 100 100 100 100 100 100 100
100 100 100 100 100 100 100 100 100 100 100 100 100 100
##$AMPCOIL= (0..19)
0 0 0 0 0 0 0 0 0 0 0 0 0 0 0 0 0 0 0 0
##$ANAVPT= -1
##$AQSEQ= 0
##$AQ_mod= 3
##$AUNM= <au_zg>
##$AUTOPOS= <>
##$BF1= 600.13
##$BF2= 600.13
##$BF3= 600.13
##$BF4= 600.13
##$BF5= 600.13
##$BF6= 600.13
##$BF7= 600.13
##$BF8= 600.13
##$BYTORDA= 0
##$CAGPARS= (0..11)
0 0 0 0 0 0 0 0 0 0 0 0
##$CFDGTYP= 0
##$CFRGTYP= 9
##$CHEMSTR= <none>
##$CNST= (0..63)
1 1 145 1 1 1 1 1 1 1 1 1 1 1 1 1 1 1 1 1 1 1 1 1 1 1 1 1 1 1 1 1 1 1 1
1 1 1 1 1 1 1 1 1 1 1 1 1 1 1 1 1 1 1 1 1 1 1 1 1 1 1 1 1
##$CPDPRG= (0..8)
<> <> <> <> <mlev> <mlev> <mlev> <mlev> <mlev>
##$D= (0..63)
0 0 0 0 0 0 0 0 0 0.06 0 0 0 0 0 0 0.0002 0 0 0 0 0 0 0 0 0 0 0 0 0 0 0
0 0 0 0 0 0 0 0 0 0 0 0 0 0 0 0 0 0 0 0 0 0 0 0 0 0 0 0 0 0 0 0
##$DATE= 1551861435
##$DE= 22.72831
##$DECBNUC= <off>
##$DECIM= 1333.33333333333
##$DECNUC= <off>
##$DECSTAT= 4
##$DIGMOD= 3
##$DIGTYP= 12
##$DQDMODE= 0
##$DR= 22
##$DS= 0
##$DSPFIRM= 4
##$DSPFVS= 21
##$DTYPA= 0
##$EXP= <AB-1H>
##$F1LIST= <111111111111111>
##$F2LIST= <222222222222222>
##$F3LIST= <333333333333333>
##$FCUCHAN= (0..9)
0 2 0 0 0 0 0 0 0 0
##$FL1= 90
##$FL2= 90
##$FL3= 90
##$FL4= 90
##$FOV= 20
##$FQ1LIST= <KE228.2>
##$FQ2LIST= <freqlist>
##$FQ3LIST= <freqlist>
##$FQ4LIST= <freqlist>
##$FQ5LIST= <freqlist>
##$FQ6LIST= <freqlist>
##$FQ7LIST= <freqlist>
##$FQ8LIST= <freqlist>
##$FRQLO3= 1115499.02499998
##$FRQLO3N= 0
##$FS= (0..7)
83 83 83 83 83 83 83 83
##$FTLPGN= 0
##$FW= 625000
##$FnILOOP= 0
##$FnMODE= 0
##$FnTYPE= 0
##$GPNAM= (0..31)
<sine.100> <sine.100> <sine.100> <sine.100> <sine.100> <sine.100> <sine.100>
<sine.100> <sine.100> <sine.100> <sine.100> <sine.100> <sine.100> <sine.100>
<sine.100> <sine.100> <sine.100> <sine.100> <sine.100> <sine.100> <sine.100>
<sine.100> <sine.100> <sine.100> <sine.100> <sine.100> <sine.100> <sine.100>
<sine.100> <sine.100> <sine.100> <sine.100>
##$GPX= (0..31)
0 0 0 0 0 0 0 0 0 0 0 0 0 0 0 0 0 0 0 0 0 0 0 0 0 0 0 0 0 0 0 0
##$GPY= (0..31)
0 0 0 0 0 0 0 0 0 0 0 0 0 0 0 0 0 0 0 0 0 0 0 0 0 0 0 0 0 0 0 0
##$GPZ= (0..31)
0 0 0 0 0 0 0 0 0 0 0 0 0 0 0 0 0 0 0 0 0 0 0 0 0 0 0 0 0 0 0 0
##$GRDPROG= <>
##$GRPDLY= 76
##$HDDUTY= 20
##$HDRATE= 20
##$HGAIN= (0..3)
0 0 0 0
##$HL1= 1
##$HL2= 35
##$HL3= 16
##$HL4= 17
##$HOLDER= 0
##$HPMOD= (0..7)
0 0 0 0 0 0 0 0
##$HPPRGN= 0
##$IN= (0..63)
0.001 0.001 0.001 0.001 0.001 0.001 0.001 0.001 0.001 0.001 0.001 0.001
0.001 0.001 0.001 0.001 0.001 0.001 0.001 0.001 0.001 0.001 0.001 0.001
0.001 0.001 0.001 0.001 0.001 0.001 0.001 0.001 0.001 0.001 0.001 0.001
0.001 0.001 0.001 0.001 0.001 0.001 0.001 0.001 0.001 0.001 0.001 0.001
0.001 0.001 0.001 0.001 0.001 0.001 0.001 0.001 0.001 0.001 0.001 0.001
0.001 0.001 0.001 0.001
##$INF= (0..7)
0 0 0 0 0 0 0 0
##$INP= (0..63)
0 0 0 0 0 0 0 0 0 0 0 0 0 0 0 0 0 0 0 0 0 0 0 0 0 0 0 0 0 0 0 0 0 0 0 0
0 0 0 0 0 0 0 0 0 0 0 0 0 0 0 0 0 0 0 0 0 0 0 0 0 0 0 0
##$INSTRUM= <spect>
##$L= (0..31)
1 1 1 1 1 1 1 1 1 1 1 1 1 1 1 1 1 1 1 1 1 1 1 1 1 1 1 1 1 1 1 1
##$LFILTER= 500
##$LGAIN= 5
##$LINPSTP= 0
##$LOCKED= yes
##$LOCKFLD= 464
##$LOCKGN= 112.800003051758
##$LOCKPOW= -15
##$LOCKPPM= 4.75999975204468
##$LOCNUC= <2H>
##$LOCPHAS= 254.8
##$LOCSHFT= yes
##$LOCSW= 0
##$LTIME= 0.25
##$MASR= 4200
##$MASRLST= <masrlst>
##$MULEXPNO= (0..15)
0 0 0 0 0 0 0 0 0 0 0 0 0 0 0 0
##$NBL= 1
##$NC= -6
##$NLOGCH= 3
##$NOVFLW= 0
##$NS= 1
##$NUC1= <1H>
##$NUC2= <off>
##$NUC3= <off>
##$NUC4= <off>
##$NUC5= <off>
##$NUC6= <off>
##$NUC7= <off>
##$NUC8= <off>
##$NUCLEUS= <off>
##$NUSLIST= <automatic>
##$NusAMOUNT= 25
##$NusFPNZ= no
##$NusJSP= 0
##$NusSEED= 54321
##$NusT2= 1
##$NusTD= 0
##$O1= 4500.975
##$O2= 3706.05
##$O3= 3706.05
##$O4= 3706.05
##$O5= 0
##$O6= 0
##$O7= 0
##$O8= 0
##$OVERFLW= 0
##$P= (0..63)
7.5 7.6 15 0 0 16.5 25 50 20000 0 0 80000 80000 1000 0 200000 1000 2500
100000 600 2500 0 0 0 0 84 100000 7.5 0 1000 0 0 20000 0 0 0 0 0 0 0 2000
0 0 0 200 0 80000 46600 10000 0 0 0 0 0 0 0 0 0 0 0 0 0 0 0
##$PACOIL= (0..15)
0 0 0 0 0 0 0 0 0 0 0 0 0 0 0 0
##$PAPS= 2
##$PARMODE= 0
##$PCPD= (0..9)
100 70 100 100 100 100 100 100 100 100
##$PEXSEL= (0..9)
1 1 1 1 1 1 1 1 1 1
##$PHCOR= (0..31)
0 0 0 0 0 0 0 0 0 0 0 0 0 0 0 0 0 0 0 0 0 0 0 0 0 0 0 0 0 0 0 0
##$PHLIST= <>
##$PHP= 1
##$PH_ref= 0
##$PL= (0..63)
120 4 120 120 120 120 120 120 120 60.48 15.44 120 120 120 120 120 120 120
4 26.5 120 120 120 120 120 120 120 120 120 120 120 120 120 120 120 120
120 120 120 120 120 120 120 120 120 120 120 120 120 120 120 120 120 120
120 120 120 120 120 120 120 120 120 120
##$PLSTEP= 0.1
##$PLSTRT= -6
##$PLW= (0..63)
-1 6.3096 0 0 0 -1 -1 -1 -1 1.4197e-005 0.56786 0.043816 0 0 0 0 0 -1 6.3096
0.072431 -1 0 -1 0 0 0 0 0.2012 -1 0.56786 0 0 5.6786e-007 0 -1 -1 0 -1
-1 -1 -1 -1 -1 -1 -1 -1 -1 -1 -1 -1 -1 -1 -1 -1 -1 -1 -1 -1 -1 -1 -1 -1
-1 -1
##$PLWMAX= (0..7)
63 0 0 0 0 0 0 0
##$POWMOD= 0
##$PQPHASE= 0
##$PQSCALE= 0
##$PR= 1
##$PRECHAN= (0..15)
-1 3 0 4 2 -1 -1 -1 -1 -1 -1 -1 -1 -1 -1 -1
##$PRGAIN= 0
##$PROBHD= <5 mm CPTCI 1H-13C/15N/D Z-GRD Z44896/0060
>
##$PULPROG= <zg30>
##$PW= 0
##$PYNM= <acqu.py>
##$QNP= 1
##$RD= 0
##$RECCHAN= (0..15)
0 2 0 0 0 0 0 0 0 -1 -1 -1 -1 -1 -1 -1
##$RECPH= 0
##$RECPRE= (0..15)
-1 0 -1 -1 -1 -1 -1 -1 -1 -1 -1 -1 -1 -1 -1 -1
##$RECPRFX= (0..15)
1 0 0 0 0 0 0 0 0 0 0 0 0 0 0 0
##$RECSEL= (0..15)
0 0 1 0 0 0 0 0 0 0 0 0 0 0 0 0
##$RG= 20.2
##$RO= 0
##$ROUTWD1= (0..23)
0 2 2 2 2 2 2 2 0 0 0 0 0 0 0 0 0 0 0 0 1 1 0 0
##$ROUTWD2= (0..23)
0 2 2 2 2 2 2 2 0 0 0 0 0 0 0 0 0 0 1 0 1 1 0 0
##$RSEL= (0..15)
0 0 2 0 0 0 0 0 0 0 0 0 0 0 0 0
##$S= (0..7)
83 4 83 83 83 83 83 83
##$SELREC= (0..9)
0 0 0 0 0 0 0 0 0 0
##$SFO1= 600.134500975
##$SFO2= 600.13370605
##$SFO3= 600.13370605
##$SFO4= 600.13370605
##$SFO5= 600.13
##$SFO6= 600.13
##$SFO7= 600.13
##$SFO8= 600.13
##$SOLVENT= <D2O>
##$SOLVOLD= <off>
##$SP= (0..63)
1 67.31 68.8 120 120 0 66.5 120 120 0 43.48 43.48 0 0 120 0 150 150 120
65.68 63.77 67.07999 59.76 150 150 150 150 150 150 120 120 120 120 120
120 120 120 120 120 120 120 120 120 120 120 120 120 120 120 120 120 120
120 120 120 120 120 120 120 120 120 120 120 120
##$SPECTR= 0
##$SPINCNT= 0
##$SPNAM= (0..63)
<gauss> <Gaus1_270.1000> <Gaus1_180r.1000> <> <> <Sinc1.1000> <Squa100.1000>
<> <Squa100.1000> <gauss> <Sinc1.1000> <Sinc1.1000> <gauss> <gauss> <>
<> <gauss> <gauss> <> <Sinc1.1000> <Sinc1.1000> <Sinc1.1000> <Sinc1.1000>
<gauss> <gauss> <gauss> <gauss> <gauss> <gauss> <Crp60,20,20.10> <Bip720,50,20.1>
<> <> <> <Rsnob.1000> <Gaus1_180r.1000> <Gaus1_180r.1000> <> <> <> <> <>
<> <> <> <> <> <> <> <> <> <> <> <> <> <> <> <> <> <> <> <> <> <>
##$SPOAL= (0..63)
0.5 1 0.5 0.5 0.5 0.5 0.5 0.5 0.5 0.5 0.5 0.5 0.5 0.5 0.5 0.5 0.5 0.5 0.5
1 1 1 1 0.5 0.5 0.5 0.5 0.5 0.5 0.5 0.5 0.5 0.5 0.5 0.5 0.5 0.5 0.5 0.5
0.5 0.5 0.5 0.5 0.5 0.5 0.5 0.5 0.5 0.5 0.5 0.5 0.5 0.5 0.5 0.5 0.5 0.5
0.5 0.5 0.5 0.5 0.5 0.5 0.5
##$SPOFFS= (0..63)
0 0 0 0 0 0 0 0 0 0 0 0 0 0 0 0 0 0 0 0 0 0 0 0 0 0 0 0 0 0 0 0 0 0 0 0
0 0 0 0 0 0 0 0 0 0 0 0 0 0 0 0 0 0 0 0 0 0 0 0 0 0 0 0
##$SPPEX= (0..63)
0 0 0 0 0 0 0 0 0 0 0 0 0 0 0 0 0 0 0 0 0 0 0 0 0 0 0 0 0 0 0 0 0 0 0 0
0 0 0 0 0 0 0 0 0 0 0 0 0 0 0 0 0 0 0 0 0 0 0 0 0 0 0 0
##$SPW= (0..63)
-1 2.9463e-006 1.3095e-006 -1 -1 0.0010234 1.4197e-005 -1 3.5491e-008 -1
0.0010234 0.0010234 -1 -1 -1 -1 -1 -1 -1 2.090295e-006 3.249295e-006 1.517191e-006
8.182083e-006 -1 -1 -1 -1 -1 -1 0.013557 0.56786 -1 -1 -1 1.4316e-005 1.3095e-006
8.3807e-005 -1 -1 -1 -1 -1 -1 -1 -1 -1 -1 -1 -1 -1 -1 -1 -1 -1 -1 -1 -1
-1 -1 -1 -1 -1 -1 -1
##$SUBNAM= (0..9)
<""> <""> <""> <""> <""> <""> <""> <""> <""> <"">
##$SW= 24.9943970487124
##$SWIBOX= (0..19)
0 1 2 3 4 0 0 0 0 0 0 0 0 0 0 0 0 0 0 0
##$SW_h= 15000
##$SWfinal= 0
##$TD= 119998
##$TD0= 1
##$TE= 298.0368
##$TE1= 300
##$TE2= 300
##$TE3= 300
##$TE4= 300
##$TEG= 300
##$TE_PIDX= 0
##$TE_STAB= (0..9)
0 0 0 0 0 0 0 0 0 0
##$TL= (0..7)
0 120 120 120 120 120 120 120
##$TUNHIN= 0
##$TUNHOUT= 0
##$TUNXOUT= 0
##$USERA1= <user>
##$USERA2= <user>
##$USERA3= <user>
##$USERA4= <user>
##$USERA5= <user>
##$V9= 5
##$VALIST= <valist>
##$VCLIST= <CCCCCCCCCCCCCCC>
##$VD= 0
##$VDLIST= <DDDDDDDDDDDDDDD>
##$VPLIST= <PPPPPPPPPPPPPPP>
##$VTLIST= <TTTTTTTTTTTTTTT>
##$WBST= 1024
##$WBSW= 4
##$XGAIN= (0..3)
0 0 0 0
##$XL= 0
##$YL= 0
##$YMAX_a= 453227
##$YMIN_a= -491305
##$ZGOPTNS= <>
##$ZL1= 120
##$ZL2= 120
##$ZL3= 120
##$ZL4= 120
##END=
