# Supplementary material for: In vitro singlet state and zero-quantum encoded magnetic resonance spectroscopy: Illustration with N-acetyl-aspartate
Source: PLoS One. 2020 Oct 1;15(10):e0239982. doi: 10.1371/journal.pone.0239982 (PMC7529218; doi:10.1371/journal.pone.0239982)
Supplement: S1 Data — (ZIP) [file pone.0239982.s002.zip › 1_NMR600_pH_data/FS2_lactate/2/audita.txt]

##TITLE= Audit trail, TOPSPIN		Version 3.2
##JCAMPDX= 5.01
##ORIGIN= Bruker BioSpin GmbH
##OWNER= nmrsu
$$ D:/data/Hoevener/2019/03/20190306_brainmet/2/audita.txt
##AUDIT TRAIL=  $$ (NUMBER, WHEN, WHO, WHERE, PROCESS, VERSION, WHAT)
(   1,<2019-03-06 09:37:16.067 +0100>,<nmrsu>,<av600>,<go>,<TOPSPIN 3.2>,
      <created by zg
	started at 2019-03-06 09:37:07.935 +0100,
	POWCHK enabled, PULCHK disabled,
       configuration hash MD5:
       1F 9E 58 46 A8 7B D7 1F F6 37 DC 92 5B A6 B5 0F
       data hash MD5: 119998
       04 49 BE 64 16 12 88 30 A9 4B AB 3E 2E EF 2A F0>)
##END=

$$ hash MD5
$$ BB 68 38 C9 6F EC 6F 2E 14 59 08 A6 71 7B 11 B2
