# Supplementary material for: In vitro singlet state and zero-quantum encoded magnetic resonance spectroscopy: Illustration with N-acetyl-aspartate
Source: PLoS One. 2020 Oct 1;15(10):e0239982. doi: 10.1371/journal.pone.0239982 (PMC7529218; doi:10.1371/journal.pone.0239982)
Supplement: S1 Data — (ZIP) [file pone.0239982.s002.zip › 1_NMR600_pH_data/FS2_lactate/2/pdata/1/auditp.txt]

##TITLE= Audit trail, TopSpin 3.5 pl 7
##JCAMPDX= 5.01
##ORIGIN= Bruker BioSpin GmbH
##OWNER= User
$$ C:/Bruker/TopSpin3.5pl7/data/nmr600/20190306_brainmet/2/pdata/1/auditp.txt
##AUDIT TRAIL=  $$ (NUMBER, WHEN, WHO, WHERE, PROCESS, VERSION, WHAT)
(   1,<2019-03-06 09:37:16.067 +0100>,<nmrsu>,<av600>,<go>,<TOPSPIN 3.2>,
      <created by zg
	started at 2019-03-06 09:37:07.935 +0100,
	POWCHK enabled, PULCHK disabled,
       configuration hash MD5:
       1F 9E 58 46 A8 7B D7 1F F6 37 DC 92 5B A6 B5 0F
       data hash MD5: 119998
       04 49 BE 64 16 12 88 30 A9 4B AB 3E 2E EF 2A F0>)
(   2,<2019-03-07 10:07:14.164 +0100>,<User>,<DESKTOP-MI2EQF2>,<proc1d>,<TopSpin 3.5.7>,
      <Start of raw data processing
       efp LB = 0.2 FT_mod = 6 PKNL = 1 PHC0 = 202.2476 PHC1 = -0.06265545 SI = 256K 
       data hash MD5: 256K
       7E 4D 17 03 96 A0 E3 59 1E 83 58 B0 7F 69 66 97>)
(   3,<2019-03-07 10:07:16.581 +0100>,<User>,<DESKTOP-MI2EQF2>,<proc1d>,<TopSpin 3.5.7>,
      <apk 
       data hash MD5: 256K
       E9 4A F6 B1 FE 31 DC 7D A2 35 A0 B0 2C E8 3F 9E>)
(   4,<2019-03-07 10:07:24.921 +0100>,<User>,<DESKTOP-MI2EQF2>,<proc1d>,<TopSpin 3.5.7>,
      <abs n ABSG = 5 
       data hash MD5: 256K
       B7 80 DA F2 22 ED 39 7B 07 21 39 58 86 72 BF 7D>)
##END=

$$ hash MD5
$$ 28 A7 65 A2 B9 5A 98 ED 17 E0 6A 7D AE 45 B8 9C
