# Supplementary material for: In vitro singlet state and zero-quantum encoded magnetic resonance spectroscopy: Illustration with N-acetyl-aspartate
Source: PLoS One. 2020 Oct 1;15(10):e0239982. doi: 10.1371/journal.pone.0239982 (PMC7529218; doi:10.1371/journal.pone.0239982)
Supplement: S1 Data — (ZIP) [file pone.0239982.s002.zip › 1_NMR600_pH_data/FS2_lactate/2/pdata/1/outd]

##TITLE= Parameter file, TOPSPIN		Version 3.2
##JCAMPDX= 5.0
##DATATYPE= Parameter Values
##NPOINTS= 1	$$ modification sequence number
##ORIGIN= Bruker BioSpin GmbH
##OWNER= nmrsu
$$ 2019-03-06 09:30:10.933 +0100  nmrsu@av600
$$ D:\data\Hoevener\2019\03/20190306_brainmet/2/pdata/1/outd
$$ process C:\Bruker\TopSpin3.2pl7\prog\mod\edparproc.exe
##$CURPLOT= <HP Officejet 7110>
##$CURPRIN= <$HP DeskJet 1220C>
##$DFORMAT= <normdp>
##$LAYOUT= <+/ABC-1H_A3.xwp>
##$LFORMAT= <normlp>
##$PFORMAT= <normpl>
##END=
